# Supplementary material for: A cash-based intervention and the risk of acute malnutrition in children aged 6–59 months living in internally displaced persons camps in Mogadishu, Somalia: A non-randomised cluster trial
Source: PLoS Med. 2018 Oct 29;15(10):e1002684. doi: 10.1371/journal.pmed.1002684 (PMC6205571; doi:10.1371/journal.pmed.1002684)
Supplement: S1 Dataset — (ZIP) [file pmed.1002684.s002.zip]

Archive with 3 entries (3 files):
- child_data.xlsx
- household_data.xlsx
- women_data.xlsx
