# Supplementary material for: A cash-based intervention and the risk of acute malnutrition in children aged 6–59 months living in internally displaced persons camps in Mogadishu, Somalia: A non-randomised cluster trial
Source: PLoS Med. 2018 Oct 29;15(10):e1002684. doi: 10.1371/journal.pmed.1002684 (PMC6205571; doi:10.1371/journal.pmed.1002684)
Supplement: S1 Dataset — (ZIP) [file pmed.1002684.s002.zip › child_data.xlsx]

## Sheet: Baseline
cuid	hhid	cluster	chi09	chi15	chi25	cht	cwt	cmuac	wsurvdate	childage	chaz06	cwhz06	gam	stunt	arm	iycf_fgs7
30411	30400	3	2	1	2	96	14	14	2016-03-13	50.1027	-1.81415	-0.116053	0	0	1	1
100111	100100	10	1	1	2	67	8	14.6	2016-03-13	6	-0.291361	0.404671	0	0	1
100112	100100	10	2						2016-03-13	36					1
100211	100200	10	1	1	2	98	13.2	13.85	2016-03-13	56	-2.17655	-1.44526	0	1	1	4
100311	100300	10	1	1	2	100.15	15	15.85	2016-03-13	48	-0.757572	-0.32077	0	0	1	4
100312	100300	10	2	1	3	74.6	10.3	14.55	2016-03-13	27	-4.04674	1.2224	0	1	1	3
100313	100300	10	1	1	2	71.4	7.5	11.35	2016-03-13	8	0.362997	-1.90218	0	0	1
100411	100400	10	2	0	3	79.05	9.7	15.05	2016-03-13	30	-3.29438	-0.386555	0	1	1	4
80211	80200	8	2	1	3	80.3	11.4	15	2016-03-13	48	-5.20745	1.11826	0	1	0	4
80311	80300	8	1	1	3				2016-03-13	18					0	2
80411	80400	8	1	1	2	76	7.5	14	2016-03-13	18	-2.32039	-3.24549	1	1	0	2
30311	30300	3	2	1	1	102.8	16.3	15.4	2016-03-13	45.7659	0.333847	0.158229	0	0	1	2
110311	110300	11	2	1	1	75.1	9	14.45	2016-03-13	15.1129	-0.923429	-0.426159	0	0	0	3
110312	110300	11	2	1	1	100	14.7	16.4	2016-03-13	57	-1.68333	-0.522314	0	0	0	4
110313	110300	11	1	1	2	84.2	11.6	14.55	2016-03-13	48	-4.56058	-0.0552642	0	1	0	4
110411	110400	11	2	0	3	75.1	9.6	14.3	2016-03-13	24	-3.29022	0.305869	0	1	0	3
110412	110400	11	2						2016-03-13	57					0
80111	80100	8	2	1	2	85.5	14.5	17.5	2016-03-13	48	-4.00026	2.47693	0	1	0	4
30111	30100	3	1	1	2	92.4	14	17.15	2016-03-13	50.0698	-2.83029	0.498359	0	1	1	5
30112	30100	3	2	1	2	82.4	11.6	15.4	2016-03-13	36.0082	-3.32373	0.827552	0	1	1	5
30113	30100	3	2	1	2	71	7.6	14.25	2016-03-13	21.8809	-4.33329	-1.08095	0	1	1	4
30211	30200	3	2	1	3	95	13.5	14.7	2016-03-13	38.0452	-0.371747	-0.320194	0	0	1	1
30212	30200	3	1	1	2	73	8.3	13.85	2016-03-13	17.3799	-3.24401	-1.1125	0	1	1
110211	110200	11	1	1	3	70	7.2	13.35	2016-03-13	6	1.11032	-2.27704	1	0	0	1
110111	110100	11	2	1	2	92.7	12.8	13.55	2016-03-13	41	-1.417	-0.601377	0	0	0	4
110112	110100	11	1	1	2	80	9.7	13	2016-03-13	24	-2.3292	-1.131	0	1	0	4
30511	30500	3	2	1	3	100	14.3	14.2	2016-03-14	48.9856	-0.762078	-0.697748	0	0	1	4
30512	30500	3	1	1	3	86	12	16	2016-03-14	26.1191	-0.912531	0.0850522	0	0	1	3
110611	110600	11	2	0	2	82.5	9.7	15.1	2016-03-14	28	-1.92361	-1.43102	0	0	0	4
110612	110600	11	1	1	2	70.1	7.5	11.3	2016-03-14	17	-4.22206	-1.47301	0	1	0	3
110711	110700	11	2	0	3	70.95	6.8	12.1	2016-03-14	14	-2.02369	-2.36816	1	1	0	3
110712	110700	11	2	0	2	86	10.7	14.15	2016-03-14	36	-2.37712	-1.15858	0	1	0	4
110811	110800	11	1	0	3	104.95	21.7	18.15	2016-03-14	59	-0.971573	2.77632	0	0	0	1
110812	110800	11	2	0	3	75.1	9.9	13.5	2016-03-14	12	0.421362	0.648146	0	0	0	1
30611	30600	3	2	0	1	75	8.5	14	2016-03-14	21.1253	-2.85773	-0.828715	0	1	1	1
100511	100500	10	2	0	3	100.15	14.7	15.85	2016-03-14	54	-1.32828	-0.419706	0	0	1	2
30711	30700	3	1	1	2	77.5	9	13.1	2016-03-14	28.9774	-3.55806	-0.893892	0	1	1	6
100611	100600	10	2	1	2	95.55	13.7	15.6	2016-03-14	48	-1.66713	-0.267211	0	0	1	4
100612	100600	10	2	1	2	74.35	8.45	14.25	2016-03-14	30	-4.62577	-0.907822	0	1	1	4
100613	100600	10	1	0	2	69.05	7.25	14.25	2016-03-14	10	-1.8518	-1.54167	0	0	1	1
30811	30800	3	2	1	2	83.5	9.3	12.5	2016-03-14	40.8706	-3.68765	-1.97487	0	1	1	3
100711	100700	10	1	1	2	93.45	13.7	15.75	2016-03-14	54	-2.99365	0.00693689	0	1	1	6
100811	100800	10	1	1	3	65.15	6.9	12.7	2016-03-14	7.42505	-2.12101	-0.696272	0	1	1	1
110511	110500	11	1	1	3	80	11.4	16.35	2016-03-14	18	-0.837404	0.853167	0	0	0	2
80511	80500	8	1	0	2	80	9.35	14	2016-03-14	29	-3.33809	-1.52	0	1	0	3
80512	80500	8	1	0	3	84.9	10.5	15.5	2016-03-14	48	-4.39367	-1.50748	0	1	0	1
80513	80500	8	1	1	3	71	7	13.7	2016-03-14	8	0.181633	-2.66334	1	0	0
80611	80600	8	1	1	3	78	10.3	14.3	2016-03-14	24	-2.98383	0.104773	0	1	0	1
80612	80600	8	2	1	3	99.3	14.4	15.6	2016-03-14	48	-0.79656	-0.473599	0	0	0	1
80711	80700	8	1	0	1	86.3	12.7	15	2016-03-14	45.9959	-3.85772	0.532454	0	1	0	3
80811	80800	8	1						2016-03-14	48					0
30911	30900	3	1	1	3	73	8.1	13.3	2016-03-15	9.03491	0.438616	-1.41834	0	0	1
31011	31000	3	2	1	3	84	10	13.3	2016-03-15	48.1314	-4.36144	-1.06564	0	1	1	2
81211	81200	8	1	1	2	94.3	13.65	14.75	2016-03-15	42	-1.40009	-0.219707	0	0	0	3
81212	81200	8	1	1	2	78.4	9.3	14.35	2016-03-15	22	-2.60638	-1.23001	0	1	0	2
31111	31100	3	2	1	2	90.1	11.1	13.1	2016-03-15	48.9528	-3.25375	-1.93175	0	1	1	1
31112	31100	3	2						2016-03-15	70.0123					1
31211	31200	3	2	0	2	101.25	16.7	15.25	2016-03-15	51.9754	-0.848846	0.74424	0	0	1	2
101111	101100	10	1	0	3	87.45	9.7	12.75	2016-03-15	42	-3.12766	-3.0389	1	1	1	2
101112	101100	10	2	1	3	106.75	15	15.35	2016-03-15	54	0.126814	-1.63208	0	0	1	4
110911	110900	11	2	1	2	77.2	9.4	14.25	2016-03-15	31	-3.98053	-0.545218	0	1	0	1
101211	101200	10	1	1	2	75.65	8.15	13.05	2016-03-15	19	-2.75534	-2.0753	1	1	1	4
111011	111000	11	1	0	3	61.9	6.2	13.35	2016-03-15	7	-3.34604	-0.927411	0	1	0	1
111012	111000	11	2	1	2	89.1	12.8	16.25	2016-03-15	36	-1.56299	0.181023	0	0	0	2
111013	111000	11	2	1	2	103	14.2	15.5	2016-03-15	48	0.0624022	-1.56367	0	0	0	2
111111	111100	11	2	1	3	65	7.9	14.6	2016-03-15	8	-1.58554	0.938515	0	0	0
111112	111100	11	1	0	2	87	11.3	15.4	2016-03-15	22	0.324549	-0.937134	0	0	0	3
111113	111100	11	2	0	3	92.35	13.1	15.55	2016-03-15	42	-1.64662	-0.260672	0	0	0	3
111114	111100	11	1	1	3	103	15.9	15.8	2016-03-15	59	-1.3957	-0.379115	0	0	0	3
111211	111200	11	1	1	2	71.5	8.5	13.25	2016-03-15	10	-0.779549	-0.622244	0	0	0
111212	111200	11	1	0	2	103.45	15	14.1	2016-03-15	54	-0.728618	-1.19725	0	0	0	4
100911	100900	10	1	1	2	97.65	13.3	15.2	2016-03-15	48	-1.35365	-1.2716	0	0	1	4
100912	100900	10	2	1	2	83.55	9.4	13.65	2016-03-15	32	-2.38305	-1.86002	0	1	1	2
100913	100900	10	2						2016-03-15	7					1
101011	101000	10	2	0	2	96.4	13.7	15.35	2016-03-15	58	-2.55399	-0.440401	0	1	1	3
80911	80900	8	1	1	2	90.5	11.6	14	2016-03-15	48	-3.05845	-1.45198	0	1	0	1
80912	80900	8	2	0	2	77.3	8.35	14.35	2016-03-15	30	-3.79011	-1.72234	0	1	0	1
81011	81000	8	2	1	2	95.7	15.6	18.9	2016-03-15	48	-1.63231	1.12631	0	0	0	3
81012	81000	8	2	1	3	85.55	11.2	16.4	2016-03-15	36	-2.4953	-0.155836	0	1	0	4
81013	81000	8	2	1	3	71.85	9.1	13.9	2016-03-15	16	-2.41749	0.696377	0	1	0	2
81111	81100	8	1	1	1	93.5	15	17.2	2016-03-15	34.9897	-0.523714	0.964929	0	0	0	4
81112	81100	8	2	1	3	68.6	7.3	12.45	2016-03-15	14.9815	-3.24645	-1.1188	0	1	0	3
200111	200100	20	1						2016-03-16	28					0
200211	200200	20	2	1	3	69.35	8.45	13.35	2016-03-16	13	-2.23136	0.557915	0	1	0	3
200212	200200	20	2	1	3	89.35	13.1	15.85	2016-03-16	38	-1.81422	0.690193	0	0	0	3
200311	200300	20	2	1	2	89.3	11.95	13.7	2016-03-16	40	-2.12223	-0.484291	0	1	0	3
200312	200300	20	1	1	3	74.35	7.2	11.25	2016-03-16	20	-2.77262	-2.62048	1	1	0	2
200411	200400	20	1	1	2	89.4	12.05	14.5	2016-03-16	39	-1.95195	-0.411966	0	0	0	2
200412	200400	20	2	1	3	64.6	6.2	12.5	2016-03-16	9	-2.29474	-1.34423	0	1	0	2
60111	60100	6	1	0	2	81.55	9.9	13.75	2016-03-16	36	-3.92066	-1.16455	0	1	1	4
60211	60200	6	2	1	3	68.1	6.3	11.15	2016-03-16	24	-5.45987	-2.39673	1	1	1
60212	60200	6	2	0	3	81.2	9.9	12.15	2016-03-16	36	-3.6377	-0.658225	0	1	1	2
60311	60300	6	1	1	2	73.5	8.3	12.25	2016-03-16	30	-5.41312	-1.45355	0	1	1	5
60411	60400	6	1	1	2	61.3	4.9	10.55	2016-03-16	9	-4.75588	-3.25587	1	1	1
60412	60400	6	2	0	2	75.05	7.5	11.25	2016-03-16	33	-4.86715	-2.30562	1	1	1	3
90311	90300	9	2	1	2	88.65	13.6	17.85	2016-03-16	26	0.361508	1.0981	0	0	1	4
90312	90300	9	1	1	2	74.55	7.6	12.1	2016-03-16	17	-2.53683	-2.67819	1	1	1	2
90411	90400	9	1	0	2	79.45	10.6	15.4	2016-03-16	37	-4.60616	0.142274	0	1	1	4
90111	90100	9	1	1	2	87.45	11.5	15.45	2016-03-16	38	-2.61345	-0.816629	0	1	1	5
90211	90200	9	2	1	2	110.85	16.4	14.5	2016-03-16	57	0.65143	-1.56522	0	0	1	3
180211	180200	18	2	0	3	68.7	7.1	12.35	2016-03-16	20	-4.64789	-1.47731	0	1	0	2
180311	180300	18	1	1	3	78.45	8.1	13.75	2016-03-16	24	-2.83654	-3.12767	1	1	0	1
180312	180300	18	2	0	3	88.9	12.3	15.25	2016-03-16	35	-1.4489	-0.22801	0	0	0	2
180411	180400	18	2	1	3	61.25	5.9	11.9	2016-03-16	6.2423	-2.1374	-0.866246	0	1	0	2
180412	180400	18	1	1	1	82.95	10.8	15.1	2016-03-16	30	-2.63795	-0.630369	0	1	0	1
180413	180400	18	1	1	1	96.5	15.45	17.25	2016-03-16	48	-1.62785	0.697345	0	0	0	2
180111	180100	18	2	1	2	77.2	9.2	14.8	2016-03-16	18	-1.20801	-0.640735	0	0	0	1
180112	180100	18	1	0	2	84.8	11.8	15.85	2016-03-16	29	-1.90528	0.00332768	0	0	0	2
180113	180100	18	2	1	2	97.4	14.4	15.85	2016-03-16	43	-0.555054	-0.221539	0	0	0	1
200511	200500	20	1	1	2	101.7	14.7	15.4	2016-03-17	40	0.790348	-0.913595	0	0	0	2
200512	200500	20	2	0	2	94.55	11.9	14	2016-03-17	27	1.85346	-1.85568	0	0	0	2
200513	200500	20	2	0	2	77.4	8.9	13.5	2016-03-17	15	-0.0401217	-1.00024	0	0	0	2
200611	200600	20	2	1	2	76.15	8.5	13.65	2016-03-17	22.6694	-2.87382	-1.09359	0	1	0	1
90511	90500	9	2	1	2	109.5	15.6	15.1	2016-03-17	58	0.243137	-1.94512	0	0	1	5
200811	200800	20	2	1	3	79.6	10.2	14.25	2016-03-17	20	-1.03011	0.210577	0	0	0	4
90611	90600	9	1	1	2	80.45	10.85	15.3	2016-03-17	38	-4.45671	0.207886	0	1	1	3
200711	200700	20	1	1	3	76.55	8.7	13.7	2016-03-17	19	-2.4287	-1.47618	0	1	0	3
90711	90700	9	2	1	2	94.6	13.6	16.2	2016-03-17	54	-2.55188	-0.300824	0	1	1	4
90712	90700	9	1	1	2	77.4	9.9	14.05	2016-03-17	27	-3.77702	-0.242602	0	1	1	2
60511	60500	6	2	1	3	82.85	9.15	13.45	2016-03-17	32	-2.57611	-1.81692	0	1	1	2
180711	180700	18	1	0	3	63.65	6	12.1	2016-03-17	7	-2.53999	-2.19142	1	1	0
60611	60600	6	2	1	2	72.35	7.9	12.25	2016-03-17	17	-2.56964	-1.18821	0	1	1	5
90811	90800	9	1	1	2	77.25	9.4	13.75	2016-03-17	37	-5.19247	-0.842209	0	1	1	4
90812	90800	9	2	1	2	71.95	7.9	14.4	2016-03-17	18	-3.01594	-0.898211	0	1	1	5
60711	60700	6	2	1	3	62.35	5.5	10.25	2016-03-17	9	-3.22613	-1.81444	0	1	1	1
180811	180800	18	2	0	3	82.8	10.4	13.95	2016-03-17	20	0.0319975	-0.315398	0	0	0	3
180812	180800	18	1	1	3	91.7	14.6	16.55	2016-03-17	50	-2.98691	1.01197	0	1	0	3
60811	60800	6	1	1	2	92.45	13.6	15.55	2016-03-17	39	-1.44687	0.129731	0	0	1	3
60812	60800	6	1	1	2	97.5	14.9	15.45	2016-03-17	56	-2.28795	0.179843	0	1	1	3
180511	180500	18	1	1	3	70	7.7	14.1	2016-03-17	10	-1.43603	-1.10757	0	0	0	1
180512	180500	18	2	1	3	92.6	14.2	17.35	2016-03-17	40	-1.29336	0.595886	0	0	0	4
180611	180600	18	2	1	3	83.55	11.1	14.9	2016-03-17	43	-3.92751	-0.114669	0	1	0	3
180612	180600	18	2	0	3	69.25	7.5	12.85	2016-03-17	10	-0.904458	-0.731236	0	0	0	1
90911	90900	9	2	1	2	80.35	10.7	14.85	2016-03-19	26	-2.13102	0.233273	0	1	1	4
90912	90900	9	2	1	3	73.15	7.95	13.5	2016-03-19	14	-1.20404	-1.14135	0	0	1	3
91011	91000	9	2	1	2	87.15	12.3	15.8	2016-03-19	46	-3.40212	0.337351	0	1	1	3
91111	91100	9	2	1	2	95.45	13	15.35	2016-03-19	52	-2.15214	-0.997233	0	1	1	3
91112	91100	9	1	1	2	83.55	11.1	14.4	2016-03-19	31	-2.63452	-0.243254	0	1	1	4
91211	91200	9	1	1	2	91.2	13	15.7	2016-03-19	38	-1.62599	-0.33008	0	0	1	5
60911	60900	6	2	1	3	71.55	6.6	11.15	2016-03-19	17	-2.85044	-2.90378	1	1	1	5
61011	61000	6	1	1	3	89.3	11.2	12.2	2016-03-19	36	-1.82997	-1.61963	0	0	1	4
61012	61000	6	1	1	2	79.15	8.3	12.05	2016-03-19	23	-2.60123	-2.6876	1	1	1	5
61013	61000	6	1	1	2	70.05	8	12.85	2016-03-19	9	-0.855313	-0.648011	0	0	1
61111	61100	6	1	1	3	74.1	9.4	12.95	2016-03-19	15	-1.99416	0.105319	0	0	1	3
180921	180900	18	1	1	2	70.65	7.8	13.35	2016-03-19	10	-0.337093	-0.94557	0	0	0	2
61211	61200	6	2	1	3	101.1	14.3	14.7	2016-03-19	56	-1.34006	-0.930281	0	0	1	4
180911	180900	18	1						2016-03-19	59					0
181011	181000	18	1	0	3	67.3	6.9	12.55	2016-03-19	7	-0.858789	-1.86443	0	0	0	1
181012	181000	18	1	1	2	88.55	13.4	16.85	2016-03-19	32	-1.37401	0.652524	0	0	0	3
181111	181100	18	2	1	3	66.35	6.8	12.25	2016-03-19	9	-1.57033	-1.21865	0	0	0
181112	181100	18	1	0	2	92.6	14	14.75	2016-03-19	30	0.195965	0.300795	0	0	0	3
181113	181100	18	2	1	3	99.85	14.8	14.35	2016-03-19	41	0.359998	-0.414295	0	0	0	4
200911	200900	20	1	1	3	77.35	8.2	13.2	2016-03-19	33	-4.24085	-1.94885	0	1	0	1
181211	181200	18	1	1	3	66.9	7.1	13.35	2016-03-19	8	-1.67733	-1.33882	0	0	0
181212	181200	18	1	1	3	81.5	9.2	13	2016-03-19	24	-1.83823	-1.9109	0	0	0	4
181213	181200	18	1	0	3	93.3	13.6	14.9	2016-03-19	46	-2.15887	-0.0522762	0	1	0	4
201011	201000	20	1	0	3	78.35	9.45	15.65	2016-03-19	20	-1.44499	-0.370879	0	0	0	1
201111	201100	20	1	1	3	90.55	12.4	13.95	2016-03-19	42	-2.34584	-0.789227	0	1	0	2
201211	201200	20	1	1	3	71	8.1	14.5	2016-03-19	8	0.181633	-0.803595	0	0	0	1
190111	190100	19	1	1	2	71.75	7.6	12.95	2016-03-20	15	-2.9229	-2.14346	1	1	0	3
190112	190100	19	2	1	2	89.1	10	13.4	2016-03-20	41	-2.31171	-2.75644	1	1	0	4
190211	190200	19	1	1	2	74.75	9.05	14.2	2016-03-20	22	-3.85032	-0.528518	0	1	0	3
190212	190200	19	1	0	2	103.6	16.7	15.9	2016-03-20	51	-0.326143	0.0816962	0	0	0	3
20411	20400	2	2	1	2	91.85	12.7	15.5	2016-03-20	41	-1.62825	-0.353131	0	0	1	3
20412	20400	2	1	1	2	87.35	10.7	13.4	2016-03-20	37	-2.50079	-1.71522	0	1	1	3
190311	190300	19	2	1	2	98.8	14.1	15.65	2016-03-20	41	0.0990413	-0.74809	0	0	0	4
190312	190300	19	1	0	2	105.95	16.7	15.45	2016-03-20	54	-0.162359	-0.435493	0	0	0	3
160211	160200	16	2	1	3	78.85	10.5	14.55	2016-03-20	45	-5.2703	0.541374	0	1	0	1
160311	160300	16	1	1	3	84.05	9.8	14	2016-03-20	21	-0.377433	-2.17599	1	0	0	3
160312	160300	16	1	1	3	93.15	11.9	13.6	2016-03-20	38	-1.11251	-1.72329	0	0	0	1
160411	160400	16	2	1	3	64.15	7	12.25	2016-03-20	10	-2.97128	0.180875	0	1	0	2
160412	160400	16	2	1	3	89.45	11.85	14.25	2016-03-20	34	-1.12795	-0.614511	0	0	0	1
190411	190400	19	2	1	3	64.65	6.8	13.3	2016-03-20	8	-1.73354	-0.320851	0	0	0
20111	20100	2	2	0	2	90.1	11.5	14.1	2016-03-20	50	-3.14781	-0.948672	0	1	1	4
20112	20100	2	2	1	2	78.45	8.8	13.05	2016-03-20	25	-2.48311	-1.37034	0	1	1	3
20211	20200	2	1	1	2	88.8	13.3	15.7	2016-03-20	34	-1.64817	0.501881	0	0	1	4
20212	20200	2	2	1	2	71.35	9.1	14.55	2016-03-20	20	-3.76834	0.823252	0	1	1	4
20311	20300	2	2	0	2	93.8	12.2	14.5	2016-03-20	57	-3.01748	-1.39797	0	1	1	4
20312	20300	2	1	1	2	68.45	7.8	13.6	2016-03-20	10	-2.1144	-0.416994	0	1	1	3
160111	160100	16	1	0	3	75.2	9	13.8	2016-03-20	19	-2.91866	-0.714327	0	1	0	1
70111	70100	7	1	1	3	81.5	9.6	13.1	2016-03-20	33	-3.52876	-1.37255	0	1	1	3
70211	70200	7	1	1	3	89.35	12.65	14.65	2016-03-20	51	-3.63612	-0.0811835	0	1	1	2
70212	70200	7	1	0	3	82.45	9.55	14.25	2016-03-20	23	-1.49944	-1.66687	0	0	1	1
70311	70300	7	1	0	3	85.3	11.7	15.35	2016-03-20	56	-5.00594	-0.0465227	0	1	1	2
70312	70300	7	2	0	3	70.55	12.4	15.55	2016-03-20	30	-5.7022	3.97714		1	1	1
70411	70400	7	1	0	3	101.2	17.7	15.6	2016-03-20	57	-1.57361	1.41768	0	0	1	1
160511	160500	16	2	0	2	88.55	12.35	15.45	2016-03-21	32	-1.00406	0.0588715	0	0	0	4
160611	160600	16	2	0	3	68.95	7.6	14.35	2016-03-21	9	-0.494053	-0.493762	0	0	0	2
160711	160700	16	2	1	3	75.15	8.75	13.35	2016-03-21	20	-2.50709	-0.534009	0	1	0	3
160712	160700	16	2	1	3	86.65	10.75	15.8	2016-03-21	34	-1.88091	-1.07483	0	0	0	3
160811	160800	16	1	1	3	64.55	6.2	13.25	2016-03-21	6	-1.43607	-1.79243	0	0	0	1
160812	160800	16	1	0	3	80.25	10.8	16.3	2016-03-21	28	-3.08612	0.195697	0	1	0	2
20511	20500	2	1	1	2	92.5	13.7	14.35	2016-03-21	39	-1.43385	0.0502656	0	0	1	2
20512	20500	2	1	1	2	87.3	11.7	14.85	2016-03-21	27	-0.717002	-0.560888	0	0	1	3
20513	20500	2	1	1	2	74.05	10.4	15.2	2016-03-21	19	-3.33604	1.31358	0	1	1	2
20611	20600	2	1	1	2	72.3	8.6	13.3	2016-03-21	31	-5.8868	-0.672031	0	1	1	5
20711	20700	2	1	1	2	69.2	6.4	11.6	2016-03-21	14	-3.57232	-3.21643	1	1	1	4
20712	20700	2	1	0	2	84.75	10	14.2	2016-03-21	38	-3.32442	-2.10543	1	1	1	4
20811	20800	2	2	1	2	105.25	13.75	14.55	2016-03-21	50	0.307412	-2.29541	1	0	1	1
20812	20800	2	1	1	2	90.65	12.4	14.95	2016-03-21	37	-1.62133	-0.631535	0	0	1	3
70511	70500	7	2	1	3	85.35	9.2	13.35	2016-03-21	37	-2.69687	-2.5987	1	1	1	2
70512	70500	7	2	1	3	71.3	7.4	11.75	2016-03-21	21	-4.03153	-1.47238	0	1	1	3
70611	70600	7	2	1	3	72.55	8.2	12.25	2016-03-21	29	-4.98409	-0.812431	0	1	1	5
70612	70600	7	1	1	3	69.2	7.8	12.65	2016-03-21	18	-4.84146	-0.675529	0	1	1	4
70711	70700	7	2	0	3	66.25	6.9	12.65	2016-03-21	8	-1.057	-0.722655	0	0	1	4
70811	70800	7	1	1	3	92.15	11.9	13.55	2016-03-21	52	-3.08858	-1.49995	0	1	1	1
190511	190500	19	1	0	3	74.65	8.2	12.7	2016-03-21	22	-3.8844	-2.00472	1	1	0	5
190611	190600	19	1	1	3	75.5	8	11.45	2016-03-21	22	-3.59471	-2.2739	1	1	0
190612	190600	19	2	1	3	91.8	12.6	14.7	2016-03-21	36	-0.853912	-0.591545	0	0	0
190613	190600	19	2	1	3	106	18.1	15.65	2016-03-21	50	0.478463	0.640801	0	0	0
190711	190700	19	2	1	1	91.45	12.2	14.55	2016-03-21	39	-1.4315	-0.891479	0	0	0	5
190811	190800	19	1						2016-03-21	37					0
21011	21000	2	1	1	2	99.45	17.4	16.85	2016-03-22	49	-1.04897	1.60534	0	0	1	1
21012	21000	2	2	1	2	72.75	8.1	13.25	2016-03-22	21	-3.55878	-0.82397	0	1	1	1
190911	190900	19	1	1	3	69.05	7.2	12.5	2016-03-22	14	-3.63287	-1.94457	0	1	0	2
190912	190900	19	1	0	3	94.3	14.4	16.05	2016-03-22	43	-1.53564	0.292468	0	0	0	2
21111	21100	2	2	1	2	98.15	12.2	14	2016-03-22	37	0.625583	-2.14659	1	0	1	1
21112	21100	2	1						2016-03-22	49					1
191011	191000	19	1	1	3	72.75	7.3	12.45	2016-03-22	19	-3.80786	-2.99372	1	1	0	2
191012	191000	19	1	0	3	82.7	10.4	14	2016-03-22	44	-4.53501	-1.04461	0	1	0	3
191111	191100	19	2	0	3	81.95	9.6	13.1	2016-03-22	24	-1.16706	-1.23973	0	0	0	3
191112	191100	19	1	0	3	91.65	12.6	13.3	2016-03-22	36	-1.19601	-0.832006	0	0	0	4
21211	21200	2	1	1	2	100.2	17.3	17.3	2016-03-22	51	-1.11589	1.25458	0	0	1	3
21212	21200	2	1	0	2	86.8	13	16	2016-03-22	36	-2.50438	0.859941	0	1	1	4
191211	191200	19	2	1	3	88.15	11	14.75	2016-03-22	34	-1.47754	-1.3608	0	0	0	2
161211	161200	16	2	1	2	85.8	11.4	14.7	2016-03-22	32	-1.76251	-0.190349	0	0	0	2
70911	70900	7	2	0	3	96.5	13	15.15	2016-03-22	57	-2.43648	-1.05852	0	1	1	2
70912	70900	7	2	1	2	75.25	8.4	14.15	2016-03-22	26	-3.66258	-1.0228	0	1	1	4
20911	20900	2	1	1	2	68.85	7.2	13.65	2016-03-22	8	-0.793192	-1.55922	0	0	1	1
20912	20900	2	2						2016-03-22	20					1
20913	20900	2	2						2016-03-22	58					1
70921	70900	7	2	0	3	88.2	10.2	12.65	2016-03-22	35	-1.63489	-2.08039	1	0	1	2
70922	70900	7	1	0	3	73.75	8.2	12.15	2016-03-22	23	-4.40417	-1.67543	0	1	1	2
71011	71000	7	2	0	3	74.25	9.1	15.15	2016-03-22	17	-1.90275	0.112735	0	0	1	3
71111	71100	7	2	0	3	84.65	10.9	13.2	2016-03-22	27	-1.07446	-0.414226	0	0	1	3
71211	71200	7	1	0	3	84.15	9.1	15.15	2016-03-22	29	-2.09931	-2.93994	1	1	1	4
160911	160900	16	2	1	2	94.6	12.9	17.25	2016-03-22	51	-2.23367	-0.91032	0	1	0	3
161011	161000	16	2	0	3	97.1	16.45	17.8	2016-03-22	53	-1.89296	1.41553	0	0	0	4
161111	161100	16	1	0	3	63.15	5.55	12.05	2016-03-22	7	-2.77029	-2.58238	1	1	0
161112	161100	16	2	1	3	91.75	13.05	16.55	2016-03-22	44	-2.06281	-0.177125	0	1	0	3
170211	170200	17	2	1	2	75.95	8.9	14.25	2016-03-23	20	-2.24157	-0.905374	0	1	0	3
170212	170200	17	2	1	3	89.2	11.3	15.45	2016-03-23	34	-1.19518	-1.10637	0	0	0	2
170311	170300	17	1	1	3	99.1	12.9	14	2016-03-23	58	-2.14155	-2.16168	1	1	0	3
170312	170300	17	2	0	3	72.15	7.4	13.15	2016-03-23	14	-1.57661	-1.70806	0	0	0	3
170411	170400	17	2	0	3	74.05	13	13.25	2016-03-23	13	-0.444019	3.69831		0	0	3
170412	170400	17	2	0	3	96.6	13	14.05	2016-03-23	39	-0.124021	-1.23566	0	0	0	4
50111	50100	5	2	0	2	98.8	15.35	15.9	2016-03-23	39	0.434515	0.209857	0	0	1	3
50112	50100	5	2	1	2	81.65	11.1	15	2016-03-23	26	-1.74062	0.344815	0	0	1	2
50211	50200	5	2	1	2	102.1	14	15.3	2016-03-23	45	0.280828	-1.53175	0	0	1	2
50212	50200	5	1	1	2	83.3	11.55	14.9	2016-03-23	33	-3.02349	0.117953	0	1	1	2
50213	50200	5	2	1	3	68.4	6.7	12.8	2016-03-23	11	-1.73398	-2.07805	1	0	1	3
50311	50300	5	2	1	2	94.45	13.7	15.4	2016-03-23	53	-2.4821	-0.186555	0	1	1	2
50312	50300	5	1	1	2	89.8	12.1	14.75	2016-03-23	40	-2.27421	-0.931497	0	1	1	4
50313	50300	5	1	1	2	77.85	10.1	14.4	2016-03-23	29	-3.97987	-0.0988172	0	1	1	5
50314	50300	5	2	1	2	65.8	6.6	12.45	2016-03-23	13	-3.58137	-1.06958	0	1	1	4
50411	50400	5	1	0	2	106.45	17.4	16.65	2016-03-23	47	0.887113	0.0608606	0	0	1	3
50412	50400	5	2	1	2	92.6	14.6	16.55	2016-03-23	35	-0.465839	0.902423	0	0	1	2
170111	170100	17	2	1	3	72.3	8.5	13.55	2016-03-23	13	-1.90378	-0.610107	0	0	0	2
170112	170100	17	1	1	3	98.25	12.7	15.2	2016-03-23	56	-2.12086	-1.9978	0	1	0	3
40111	40100	4	2	1	3	89.35	11.8	14.35	2016-03-23	38	-1.81422	-0.640233	0	0	1	2
40112	40100	4	1	1	3	60.1	4.4	9.35	2016-03-23	6	-3.51523	-3.97151	1	1	1
40211	40200	4	2	1	3	87.15	12.3	15.25	2016-03-23	28	-0.568422	0.337351	0	0	1	3
40212	40200	4	1	1	3	77.55	7.6	11.65	2016-03-23	18	-1.74573	-3.46367	1	0	1	2
40311	40300	4	1	0	3	100.2	14.1	15.55	2016-03-23	49	-0.871726	-1.0985	0	0	1	4
40411	40400	4	2	0	3	90.65	10.7	13.75	2016-03-23	37	-1.32117	-2.08715	1	0	1	3
150111	150100	15	1	1	3	66.05	7.6	11.65	2016-03-23	8	-2.06273	-0.147234	0	1	0	1
150112	150100	15	1	1	3	86.1	11.3	12.95	2016-03-23	41	-3.34997	-0.884038	0	1	0	2
150211	150200	15	1	1	3	77.6	9.5	13.55	2016-03-23	18	-1.7272	-0.861515	0	0	0	2
150212	150200	15	2	0	3	94.7	12.7	13.65	2016-03-23	50	-2.0987	-1.11401	0	1	0	3
150311	150300	15	2	1	3	69.65	8.6	14.05	2016-03-23	9	-0.204285	0.442533	0	0	0	1
150312	150300	15	2	1	3	89.25	12.9	16.35	2016-03-23	47	-3.01903	0.235511	0	1	0	3
150411	150400	15	2	0	3	73.05	8.2	13.65	2016-03-23	19	-2.93023	-1.00772	0	1	0	2
150412	150400	15	1						2016-03-23	36					0
150413	150400	15	2	0	3	96.05	13.8	14.6	2016-03-23	58	-2.62872	-0.430927	0	1	0	2
170511	170500	17	1	1	2	71.25	7.2	13.45	2016-03-24	17	-3.78655	-2.60584	1	1	0	3
170512	170500	17	1	1	2	80.1	10.7	15.6	2016-03-24	32	-3.78015	0.11634	0	1	0	3
150511	150500	15	1	0	3	77.1	8.5	13.25	2016-03-24	23	-3.28568	-1.90333	0	1	0	2
150611	150600	15	2	0	3	78.9	9.2	12.95	2016-03-24	23	-2.08599	-1.01956	0	1	0	2
150711	150700	15	1	1	3	74.05	8.2	13.35	2016-03-24	21	-3.85672	-1.56441	0	1	0	2
170611	170600	17	2	1	2	73.45	8.2	12.85	2016-03-24	15	-1.48215	-1.03674	0	0	0	3
170612	170600	17	1	0	2	98.75	16.9	17.45	2016-03-24	56	-2.00946	1.41772	0	1	0	2
150811	150800	15	1	1	3	85	10.4	12.95	2016-03-24	27	-1.42792	-1.44246	0	0	0	2
150812	150800	15	1	0	3	100.9	11.6	14.9	2016-03-24	56	-1.53047	-3.99039	1	0	0	2
170711	170700	17	2	1	3	78.35	9.2	13.6	2016-03-24	20	-1.44499	-0.675458	0	0	0	3
170712	170700	17	1	1	3	86.55	11.9	13.8	2016-03-24	31	-1.76724	-0.342616	0	0	0	2
170811	170800	17	2	1	2	85.25	10.2	14.25	2016-03-24	29	-1.33561	-1.33485	0	0	0	2
170812	170800	17	1	0	2	99.2	12.95	14.95	2016-03-24	55	-1.80128	-1.9573	0	0	0	3
50511	50500	5	1	1	3	80.4	10	15.15	2016-03-24	36	-4.23089	-0.773058	0	1	1	4
50611	50600	5	2	1	2	99.65	14.6	16.15	2016-03-24	46	-0.445544	-0.526778	0	0	1	4
50612	50600	5	1	1	2	78.45	7.8	12.6	2016-03-24	33	-4.3849	-3.50247	1	1	1	4
40511	40500	4	2	0	3	82.35	11.1	15.15	2016-03-24	28	-1.96733	0.354827	0	0	1	2
50711	50700	5	2	1	2	96.35	12.1	14.65	2016-03-24	41	-0.509862	-1.8643	0	0	1	2
50712	50700	5	1	1	2	85.65	9.9	14.45	2016-03-24	30	-1.84504	-2.26089	1	0	1	3
40611	40600	4	2	0	3	76.75	9.3	13.15	2016-03-24	19	-1.67947	-0.203406	0	0	1	2
50811	50800	5	2	1	3	73.45	8.9	13.65	2016-03-24	21	-3.33056	0.0572489	0	1	1	3
50812	50800	5	2	1	3	62.65	5.9	12.45	2016-03-24	7	-2.00284	-1.13424	0	1	1
40711	40700	4	2	0	3	82.2	10.8	14.25	2016-03-24	25	-1.33923	0.252401	0	0	1	4
40811	40800	4	1	0	3	97.15	13.1	13.15	2016-03-24	47	-1.35021	-1.35529	0	0	1	2
40812	40800	4	2	0	2	81.85	10.4	12.95	2016-03-24	24	-1.19805	-0.0868783	0	0	1	2
41111	41100	4	2	1	3	67.2	4.9	9.25	2016-03-26	9	-1.21847	-5.20601		0	1
41211	41200	4	2	0	2	99.8	15.4	15.15	2016-03-26	58	-1.82802	0.16693	0	0	1	2
50911	50900	5	2	1	2	95.55	14.6	16.65	2016-03-26	42	-0.859562	0.306309	0	0	1	5
171211	171200	17	2	1	3	83	9	12.05	2016-03-26	20	0.0983779	-2.23748	1	0	0	4
51011	51000	5	2	1	2	69.65	8.1	14.6	2016-03-26	16	-3.20477	0.0123474	0	1	1	2
51012	51000	5	1						2016-03-26	31					1
51111	51100	5	2	1	2	92.8	12.85	15.85	2016-03-26	40	-1.24313	-0.577449	0	0	1	2
51112	51100	5	1	1	2	73.55	8.8	14.45	2016-03-26	12.386	-1.1085	-0.545605	0	0	1	3
51211	51200	5	1	0	3	98.1	12	13.15	2016-03-26	51	-1.60368	-2.90155	1	0	1	4
51212	51200	5	2	1	3	81.1	9.3	13.3	2016-03-26	26	-1.90579	-1.35875	0	0	1	5
150911	150900	15	1	1	3	78.6	13.9	16.1	2016-03-26	40	-5.1585	3.26357		1	0	3
170911	170900	17	1	1	3	94.6	11.95	14	2016-03-26	38	-0.730695	-1.9883	0	0	0	2
40911	40900	4	2	1	2	67.45	7.2	14.15	2016-03-26	9	-1.11498	-0.639945	0	0	1	3
171011	171000	17	1	1	3	74.1	8.6	13.45	2016-03-26	19	-3.31789	-0.982014	0	1	0	1
171012	171000	17	1	1	3	77.55	10.4	13.65	2016-03-26	34	-4.7628	0.31649	0	1	0	1
151011	151000	15	1	1	3	102.3	14.3	14.25	2016-03-26	57	-1.33048	-1.54331	0	0	0	2
41011	41000	4	1	1	3	78.2	8.9	12.85	2016-03-26	24	-2.91837	-1.57903	0	1	1	4
171111	171100	17	1	0	3	77.8	9.7	14.85	2016-03-26	17	-1.30604	-0.578608	0	0	0	1
171112	171100	17	2	1	2	79.8	10.6	15.75	2016-03-26	32	-3.41729	0.436566	0	1	0	1
151111	151100	15	1	1	3	81.35	9.4	12.5	2016-03-26	28	-2.75206	-2.00941	1	1	0	2
151211	151200	15	1	0	3	77.45	8.5	12.7	2016-03-26	17	-1.43859	-1.98674	0	0	0	3
140111	140100	14	2	1	3	73.55	9.3	15.25	2016-03-27	17	-2.14844	0.515567	0	1	0	4
140211	140200	14	2	0	3	84.35	11.6	16.45	2016-03-27	31	-1.9823	0.360023	0	0	0	1
10111	10100	1	2	0	2	90.85	13.3	16.75	2016-03-27	35	-0.930801	0.37761	0	0	1	4
10112	10100	1	1	0	3	70.55	9.5	14.7	2016-03-27	11	-1.71242	1.25992	0	0	1	2
140311	140300	14	2	1	3	89.75	11.9	13.95	2016-03-27	39	-1.86309	-0.634165	0	0	0	3
10211	10200	1	2	1	2	81.45	9.1	12.45	2016-03-27	25	-1.568	-1.52768	0	0	1	3
140411	140400	14	2	1	2	73.35	8.3	11.8	2016-03-27	18	-2.53383	-0.699858	0	1	0	3
10311	10300	1	2	1	3	90.75	11	13.65	2016-03-27	41	-1.90164	-1.77946	0	0	1	4
10312	10300	1	1	1	3	79.75	8.5	11.15	2016-03-27	14	0.686354	-2.51763	1	0	1	5
10411	10400	1	1	0	3	76.6	9.1	12.85	2016-03-27	22	-2.56522	-0.415336	0	1	1	3
130411	130400	13	1	1	3	87.9	10.4	12.9	2016-03-27	29	-0.979923	-2.45754	1	0	0	4
120111	120100	12	2	1	2	91.6	11.3	14.75	2016-03-27	43	-1.96735	-1.83686	0	0	1	4
120112	120100	12	1	1	2	80.55	9.8	14.6	2016-03-27	25	-2.38192	-1.05722	0	1	1	4
120211	120200	12	1	1	2	100.5	16.8	16.95	2016-03-27	49	-0.800826	0.839854	0	0	1	4
120311	120300	12	1	1	3	94.6	15.1	16.1	2016-03-27	54	-2.73318	0.816763	0	1	1	2
120312	120300	12	2	0	2	103.15	16.2	14.1	2016-03-27	48	0.0972254	-0.101761	0	0	1	3
120313	120300	12	1	1	2	96.1	12.5	14.9	2016-03-27	46	-1.47917	-1.91304	0	0	1	2
120314	120300	12	2	0	2	92.75	12.4	14.95	2016-03-27	31	0.365271	-0.981921	0	0	1	2
120315	120300	12	1						2016-03-27	10					1
130111	130100	13	1	1	3	72.6	7.8	12.35	2016-03-27	17	-3.2753	-1.77675	0	1	0	4
130211	130200	13	2	1	3	77.95	8	12.9	2016-03-27	28	-3.24966	-2.6544	1	1	0	3
130212	130200	13	2	1	2	99.4	13.4	13.75	2016-03-27	39	0.586842	-1.46439	0	0	0	3
130213	130200	13	2	0	3	95.1	13.8	16.1	2016-03-27	58	-2.83157	-0.237001	0	1	0	3
130311	130300	13	2	0	3	83.55	10.5	14.3	2016-03-27	41	-3.69106	-0.758648	0	1	0	2
120411	120400	12	2	1	3	74.85	8.9	14.75	2016-03-27	22	-3.12609	-0.273579	0	1	1	3
120412	120400	12	2						2016-03-27	47					1
140511	140500	14	2	0	2	89.3	13.4	16.15	2016-03-28	37	-1.67158	0.794643	0	0	0	1
140512	140500	14	2	1	2	79.2	9.7	13.95	2016-03-28	20	-1.16287	-0.420572	0	0	0	2
140611	140600	14	2	1	3	79.3	10.5	14.8	2016-03-28	32	-3.55519	0.443109	0	1	0	5
10511	10500	1	2	1	3	86.75	11.8	14.75	2016-03-28	37	-2.33348	-0.031905	0	1	1	4
140711	140700	14	2	1	3	89.3	11.1	14.75	2016-03-28	21	1.83707	-1.5257	0	0	0	4
10611	10600	1	2	1	3	89.75	11.3	14.5	2016-03-28	40	-2.0092	-1.23338	0	1	1	3
10612	10600	1	1	1	3	80.55	11	14.85	2016-03-28	18	-0.633492	0.499679	0	0	1	4
140811	140800	14	2	1	3	74.8	8	13.85	2016-03-28	16	-1.36182	-1.48102	0	0	0	1
10711	10700	1	2	0	3	74.5	8.7	12.95	2016-03-28	21	-2.98822	-0.447454	0	1	1	3
10811	10800	1	1	0	3	68.45	6.7	12.75	2016-03-28	13	-3.49075	-2.34063	1	1	1	2
120511	120500	12	2	1	2	89.75	12	13.75	2016-03-28	47	-2.90188	-0.706757	0	1	1	4
120611	120600	12	1	1	2	97.55	12.2	13.1	2016-03-28	46	-1.12717	-2.55642	1	0	1	2
120612	120600	12	1						2016-03-28	19					1
120711	120700	12	1	1	2	106.1	14.6	14.6	2016-03-28	51	0.254555	-2.11831	1	0	1	4
120712	120700	12	2						2016-03-28	6					1
120811	120800	12	1	1	2	91.95	12.3	14.95	2016-03-28	50	-2.92834	-1.21263	0	1	1	2
120812	120800	12	2	1	2	84.35	10.1	13.1	2016-03-28	38	-3.09749	-1.42397	0	1	1	3
120813	120800	12	1	0	2	78.75	10.4	14.1	2016-03-28	26	-3.16668	0.061802	0	1	1	3
130511	130500	13	1	0	3	102.35	17	16.2	2016-03-28	50	-0.491435	0.571007	0	0	0	2
130611	130600	13	2	1	3	66.9	5.8	10.75	2016-03-28	11	-2.32904	-3.3528	1	1	0	2
130612	130600	13	1						2016-03-28	47					0
130711	130700	13	2	0	3	78.25	7.9	13.55	2016-03-28	20	-1.47818	-2.61047	1	0	0	2
130811	130800	13	1	1	2	77.4	8.8	13.6	2016-03-28	14	-0.26226	-1.78969	0	0	0	2
130812	130800	13	2	0	2	93.5	12.7	15.8	2016-03-28	44	-1.64088	-0.861721	0	0	0	2
10911	10900	1	1	0	3	66.45	7.65	14.55	2016-03-29	9	-2.46012	0.0655038	0	1	1	3
11011	11000	1	1	0	3	77.45	7.8	11.65	2016-03-29	16	-1.06845	-3.09694	1	0	1	4
11111	11100	1	2	0	3	74.65	10.7	13.45	2016-03-29	20	-2.67305	1.61444	0	1	1	1
11211	11200	1	1	1	2	89.4	12.5	15.2	2016-03-29	36	-1.80299	-0.0771034	0	0	1	2
130911	130900	13	1	0	3	97.35	15.5	17.45	2016-03-29	54	-2.11029	0.554723	0	1	0	1
130912	130900	13	1	1	3	93.15	14.7	16.8	2016-03-29	54	-3.0616	0.790058	0	1	0	2
131011	131000	13	1	1	2	79.45	7.5	13.9	2016-03-29	16	-0.294577	-4.09819	1	0	0	3
131012	131000	13	2	1	2	81.4	9.5	14.75	2016-03-29	30	-2.62869	-1.40209	0	1	0	3
131111	131100	13	1	1	3	78.45	10.4	14.35	2016-03-29	28	-3.63277	-0.0787817	0	1	0	2
131112	131100	13	2	1	2	90.25	11.8	13.9	2016-03-29	38	-1.58323	-1.01669	0	0	0	2
131113	131100	13	1	1	3	97.8	11.7	12.15	2016-03-29	51	-1.67336	-3.1773	1	0	0	2
131211	131200	13	2	1	1	85.45	10.2	13.25	2016-03-29	17	2.02841	-1.4093	0	0	0	2
140911	140900	14	2	1	3	78.85	10.5	14.75	2016-03-29	22	-1.84411	0.541374	0	0	0	1
141011	141000	14	2	0	3	88.75	11.4	15.2	2016-03-29	44	-2.78611	-1.07888	0	1	0	3
141111	141100	14	2	1	3	73.6	8.7	12.75	2016-03-29	29	-4.68245	-0.400113	0	1	0	1
141211	141200	14	2	1	3	74.35	7.45	11.85	2016-03-29	20	-2.77262	-2.21021	1	1	0	2
120911	120900	12	2	1	2	97.05	11.2	13.85	2016-03-29	38.1766	0.131246	-3.13519	1	0	1	4
120912	120900	12	2	1	2	78.75	9.35	13.4	2016-03-29	22.4723	-1.99954	-0.954575	0	0	1	3
120913	120900	12	2						2016-03-29	53					1
121011	121000	12	2	1	3	63.05	5.8	12.35	2016-03-29	7	-1.83009	-1.49653	0	0	1	1
121111	121100	12	1	1	2	85.85	12.8	14.65	2016-03-29	49	-4.26305	0.740354	0	1	1	3
121112	121100	12	2	1	2	73.65	8.4	14.4	2016-03-29	23	-3.74023	-0.638829	0	1	1	3
121211	121200	12	1	1	3	96.35	15.7	15.45	2016-03-29	50	-1.89734	0.925146	0	0	1	2
121212	121200	12	2	1	3	74.6	9.2	14.25	2016-03-29	20	-2.68964	0.152576	0	1	1	2

## Sheet: Endline
cuid	hhid	cluster	chi09	chi15	chi25	cht	cwt	cmuac	wsurvdate	childage	chaz06	cwhz06	gam	stunt	arm	iycf_fgs7
110111	110100	11	2	1	3	95.75	13.3	14.55	2016-09-01	46	-1.368	-0.642995	0	0	0	4
110112	110100	11	1	1	3	80.85	10.55	13.3	2016-09-01	29	-3.08436	-0.218544	0	1	0	3
110311	110300	11	2	1	3	72.85	9.35	14.5	2016-09-01	20	-3.27048	0.573918	0	1	0	4
110312	110300	11	2	1	3	102.45	16.1	16.9	2016-09-01	62	-1.59717	0.0984968	0	0	0	4
110313	110300	11	1	1	3	88.85	13	15.3	2016-09-01	53	-3.94308	0.372862	0	1	0	4
110511	110500	11	1	1	3	81.65	13.5	16.45	2016-09-01	23	-1.76654	2.48962	0	0	0	4
110611	110600	11	2	0	3	84.4	10.7	14.6	2016-09-01	33	-2.3211	-0.563114	0	1	0	5
110612	110600	11	1	1	3	71.4	7.6	11.2	2016-09-01	22	-4.23178	-1.38361	0	1	0	4
110711	110700	11	2	1	3	70.7	6.9	11.45	2016-09-01	17	-3.14879	-2.32468	1	1	0	4
110712	110700	11	2	0	3	88.65	11.4	14.5	2016-09-01	41	-2.42355	-0.875876	0	1	0	3
80211	80200	8	2	0	3	84.5	12.1	14.65	2016-09-01	53	-4.69412	0.788803	0	1	0	2
80212	80200	8	1	1	2	71.2	6.85	13.3	2016-09-01	9	-0.34267	-3.01449	1	0	0	1
80311	80300	8	1	1	2	78.75		11.9	2016-09-01	23	-2.73478		1	1	0	3
80411	80400	8	1	1	2	77.7	8.7	14.25	2016-09-01	23	-3.08536	-1.75054	0	1	0	2
80511	80500	8	1	1	3	79.45	9.5	13.25	2016-09-01	34	-4.23678	-1.19703	0	1	0	1
80512	80500	8	1	1	3	86.45	11.65	15.8	2016-09-01	53	-4.49124	-0.396869	0	1	0
80513	80500	8	1	1	3	71.75	9.2	14.3	2016-09-01	13	-2.13049	0.514642	0	1	0
20211	20200	2	1	1	2	92.75	14.15	14.45	2016-09-01	39	-1.36877	0.554848	0	0	1	4
20212	20200	2	2	0	3	76.7	10.7	14.25	2016-09-01	25	-3.01692	1.19517	0	1	1	4
80111	80100	8	2	1	2	90.35	14.8	16.7	2016-09-01	53	-3.39358	1.64002	0	1	0	2
20412	20400	2	1	0	2	91.2	11.9	13.45	2016-09-01	42	-2.18191	-1.28418	0	1	1	4
20111	20100	2	2	1	2	94.3	12.2	14.65	2016-09-01	55	-2.7178	-1.33529	0	1	1	6
20112	20100	2	2	0	2	80.5	9.8	14.45	2016-09-01	30	-2.88364	-0.606358	0	1	1	5
20113	20100	2	1	0	3	68.2	7.3	13.6	2016-09-01	8	-1.08791	-1.15346	0	0	1	3
20311	20300	2	2	0	3	96.7	14.15	15.75	2016-09-01	62	-2.79361	-0.138813	0	1	1	6
20312	20300	2	1	0	3	72.3	9.55	15.15	2016-09-01	15	-2.70554	0.796202	0	1	1	5
20511	20500	2	1	1	3	92.5	13.2	14.05	2016-09-01	44	-2.11138	-0.253618	0	1	1	4
20512	20500	2	1	0	2	87.1	12.9	15.45	2016-09-01	32	-1.7869	0.694001	0	0	1	6
20513	20500	2	1	0	3	82.1	11.6	13.75	2016-09-01	24	-1.64184	0.796101	0	0	1	3
90111	90100	9	1	0	3	91.35	13.1	15.7	2016-09-01	43	-2.27242	-0.0973802	0	1	1	5
90112	90100	9	1	0	3	100.3	14.3	16.1	2016-09-01	55	-1.55418	-0.944772	0	0	1	5
90311	90300	9	2	0	3	90.2	14.8	16.7	2016-09-01	31	-0.347386	1.81761	0	0	1	5
90312	90300	9	1	1	3	80.3	10.3	15.35	2016-09-01	22	-1.95885	-0.388325	0	0	1	4
90411	90400	9	1	0	3	83.5	12	14.6	2016-09-01	42	-4.12385	0.712449	0	1	1	5
90511	90500	9	2	1	2	112.2	17.4	15.65	2016-09-01	63	0.321358	-1.2173	0	0	1	4
90711	90700	9	2	0	3	98.75	15.5	15.8	2016-09-01	59	-2.14955	0.451284	0	1	1	4
90712	90700	9	1	0	3	84.25	11.7	14.45	2016-09-01	32	-2.59843	0.396753	0	1	1	4
160912	160900	16	2	0	2	117.4	18.65	16.6	2016-09-01	56	2.19509	-1.60082	0	0	0	3
160911	160900	16	2	0	2	95.2	13.4	15.35	2016-09-01	56	-2.61965	-0.445147	0	1	0	3
160511	160500	16	2	1	2	89.25	13.7	16.45	2016-09-01	37	-1.68456	1.04633	0	0	0	2
161211	161200	16	2	1	2	86.8	11.9	13.8	2016-09-01	37	-2.3205	0.0509708	0	1	0	2
161212	161200	16	1	1	3	68.4	9	14.6	2016-09-01	11	-2.63543	1.31872	0	1	0
160311	160300	16	1	0	3	85.2	11.4	13.6	2016-09-01	26	-1.13565	-0.341158	0	0	0	3
160312	160300	16	1	0	3	94.9	12.8	13.45	2016-09-01	43	-1.38578	-1.16268	0	0	0	3
160313	160300	16	2	0	3	65.85	6.2	11.65	2016-09-01	9	-1.7773	-1.80808	0	0	0
160611	160600	16	2	1	3	75.05	9.2	14.15	2016-09-01	14	-0.496151	0.0503787	0	0	0	3
160612	160600	16	2	1	3	102.5	16.3	17.05	2016-09-01	51	-0.447386	0.221915	0	0	0	3
30811	30800	3	2	0	1	84.95	9.85	13.5	2016-09-01	46	-3.92248	-1.66974	0	1	1	3
30812	30800	3	2	1	2	69.2	7.6	12.8	2016-09-01	28	-5.79974	-0.770276	0	1	1	3
31111	31100	3	2	1	2	94.8	12.9	14.75	2016-09-01	54	-2.50779	-0.795254	0	1	1	4
31113	31100	3	2	1	2	67.75	7.5	13.55	2016-09-01	11	-1.99184	-0.27835	0	0	1	1
30211	30200	3	2	0	2	98.95	14.2	14.85	2016-09-01	43	-0.177632	-0.558313	0	0	1	2
30212	30200	3	1	1	3	76.1	9.1	13.75	2016-09-01	23	-3.61956	-0.976575	0	1	1	2
30311	30300	3	2	1	2	108.9	17.05	15.7	2016-09-01	51	0.999734	-0.691714	0	0	1	2
31211	31200	3	2	1	2	104.6	17.8	16.4	2016-09-01	57	-0.693478	0.716831	0	0	1	4
21211	21200	2	1	1	2	103.65	19.45	16.95	2016-09-02	56	-0.917814	1.94859	0	0	1	5
21212	21200	2	1	1	3	88.85	14.5	17.35	2016-09-02	41	-2.64919	1.68997	0	1	1	5
30411	30400	3	2	1	2	112.5	20.8	17.3	2016-09-02	55	1.26176	0.610615	0	0	1	5
30611	30600	3	2	1	3	78.65	9.8	15.1	2016-09-02	23	-2.16476	-0.181157	0	1	1	2
30511	30500	3	2	0	2	103.6	15.2	14.95	2016-09-02	54	-0.567663	-0.783162	0	0	1	4
30512	30500	3	1	0	2	89.25	13.5	17.3	2016-09-02	31	-0.986698	0.742939	0	0	1	3
30111	30100	3	1	1	2	95.75	15.2	17.1	2016-09-02	55	-2.57626	0.796685	0	1	1	4
30112	30100	3	2	1	2	85.5	12.1	16.35	2016-09-02	41	-3.20643	0.548404	0	1	1	6
30113	30100	3	2	0	2	71.45	8.4	13.8	2016-09-02	27	-4.97835	-0.0755098	0	1	1	3
90811	90800	9	1	0	2	80.05	10.4	15.15	2016-09-02	42	-4.99394	-0.216102	0	1	1	4
90812	90800	9	2	0	2	72.25	9.9	15.55	2016-09-02	23	-4.18136	1.49434	0	1	1	4
30911	30900	3	1	1	2	78.3	9.9	14.85	2016-09-02	14	0.10104	-0.286359	0	0	1	2
91011	91000	9	2	1	3	89.95	13.3	15.5	2016-09-02	51	-3.2851	0.571155	0	1	1	4
81011	81000	8	2	1	3	100.25	16.75	17.65	2016-09-02	53	-1.19267	0.981019	0	0	0	3
81012	81000	8	2	1	3	85.65	12.8	16.8	2016-09-02	41	-3.16915	1.12692	0	1	0	3
81013	81000	8	2	0	3	72.5	10	15.45	2016-09-02	21	-3.64029	1.53997	0	1	0	3
91211	91200	9	1	0	3	93.5	14.2	15.75	2016-09-02	43	-1.73544	0.439589	0	0	1	6
130711	130700	13	2	0	3	78.65	9.1	13.15	2016-09-02	25	-2.4221	-1.02646	0	1	0	2
130511	130500	13	1	0	2	105.85	17.9	16.8	2016-09-02	55	-0.307476	0.520556	0	0	0	2
110911	110900	11	2	1	3	81.6	10.5	14.95	2016-09-02	36	-3.53265	-0.0864045	0	1	0	1
110211	110200	11	1	1	3	74.85	8	13.65	2016-09-02	11	0.133602	-2.09929	1	0	0	3
160812	160800	16	1	1	3	85.95	12.3	15.9	2016-09-02	33	-2.27962	0.399627	0	1	0	2
110811	110800	11	1	1	3	108.45	21	17.8	2016-09-02	64	-0.728822	1.73938	0	0	0	1
110812	110800	11	2	0	3	82.7	10.95	13.9	2016-09-02	17	1.06317	0.287219	0	0	0	1
80611	80600	8	1	1	3	84.5	12.2	15.55	2016-09-02	29	-1.99483	0.664437	0	0	0	3
80612	80600	8	2	1	3	104.35	16.3	16.7	2016-09-02	53	-0.281183	-0.174478	0	0	0	3
80613	80600	8	2	1	3	61.65	5.15	10.8	2016-09-02	8	-3.00204	-2.27126	1	1	0
160711	160700	16	2	0	2	77.15	9.5	13.7	2016-09-02	25	-2.87965	-0.202521	0	1	0	1
160712	160700	16	2	0	2	88.75	11.5	14.35	2016-09-02	39	-2.11697	-0.798301	0	1	0	1
80711	80700	8	1	0	3	80.65	10.8	14.25	2016-09-02	51	-5.65694	0.108868	0	1	0	2
80712	80700	8	1	0	3	64.3	6.05	12.45	2016-09-02	6	-1.55287	-1.99707	0	0	0
111011	111000	11	1	1	3	71.7	8.3	14.3	2016-09-02	12	-1.70387	-0.721508	0	0	0	1
111012	111000	11	2	1	3	92.8	13.05	16.5	2016-09-02	41	-1.39215	-0.246753	0	0	0	2
111013	111000	11	2	0	3	105.7	15.25	16.05	2016-09-02	53	0.0189406	-1.20896	0	0	0	3
161011	161000	16	2	0	2	100.4	18.5	18	2016-09-02	58	-1.69991	1.98656	0	0	0	4
80811	80800	8	1	1	3	106.25	16.7	15.5	2016-09-02	53	0.0311083	-0.376649	0	0	0	3
160411	160400	16	2	1	3	68.4	6.5	11.85	2016-09-02	15	-3.32575	-2.12339	1	1	0	2
160412	160400	16	2	1	3	92.55	12.6	14.75	2016-09-02	39	-1.15223	-0.592176	0	0	0	2
51011	51000	5	2	0	2	72.6	9.55	14.3	2016-09-02	19	-3.08235	1.02915	0	1	1	3
80911	80900	8	1	0	3	92.65	12.3	13.6	2016-09-02	53	-3.07515	-1.18394	0	1	0	3
80912	80900	8	2	1	2	78.55	10	13.9	2016-09-02	35	-4.60971	-0.369484	0	1	0	3
40511	40500	4	2	0	2	85.25	11.9	15.45	2016-09-02	33	-2.08964	0.424454	0	1	1	4
40512	40500	4	2	1	2	99.15	12.3	13.2	2016-09-02	52	-1.32262	-2.26247	1	0	1	4
20812	20800	2	1	1	2	88.35	13.35	15.8	2016-09-02	42	-2.90068	0.813327	0	1	1	6
20813	20800	2	1	1	3	72.1	8.6	15.4	2016-09-02	14	-2.40169	-0.406319	0	1	1	5
20611	20600	2	1	0	2	76.55	9.55	14.2	2016-09-02	36	-5.2695	-0.489054	0	1	1	6
21011	21000	2	1	0	3	99.35	12.25	16.25	2016-09-02	54	-1.65728	-2.71447	1	0	1	5
21012	21000	2	2	0	3	74.75	9.85	15.35	2016-09-02	26	-3.81273	0.710527	0	1	1	5
21111	21100	2	2	1	2	100.5	13.45	14.4	2016-09-02	42	0.357913	-1.5032	0	0	1	6
130811	130800	13	1	1	3	80.45	10	14.2	2016-09-03	19	-1.01325	-0.784294	0	0	0	2
130812	130800	13	2	0	3	97.15	14	15.8	2016-09-03	49	-1.41975	-0.349249	0	0	0	2
180111	180100	18	2	1	3	78.65	10.35	16.35	2016-09-03	23	-2.16476	0.4265	0	1	0	3
180112	180100	18	1	1	3	86.45	12.9	16.25	2016-09-03	35	-2.4515	0.852097	0	1	0	4
180113	180100	18	2	0	2	100.8	14.85	16.15	2016-09-03	48	-0.448332	-0.442715	0	0	0	4
130911	130900	13	1	0	2	99.5	15.7	17.05	2016-09-03	59	-2.15695	0.377354	0	1	0	4
130912	130900	13	1	0	3	94.85	13.3	15.2	2016-09-03	59	-3.16832	-0.664018	0	1	0	4
180311	180300	18	1	0	3	80.2	9.3	14.45	2016-09-03	29	-3.27839	-1.63335	0	1	0	4
180312	180300	18	2	0	3	93.5	13.4	15.7	2016-09-03	40	-1.06731	-0.094963	0	0	0	5
180313	180300	18	2	1	3	65.7	5.85	12.05	2016-09-03	9	-1.8394	-2.43783	1	0	0	4
131011	131000	13	1	0	3	85.15	10.9	14.15	2016-09-03	26	-1.1514	-0.887953	0	0	0	3
131012	131000	13	2	0	3	82.15	10.4	15	2016-09-03	35	-3.24232	-0.327586	0	1	0	3
131013	131000	13	1	1	3	73.65	8.7	14.55	2016-09-03	16	-2.5388	-0.714167	0	1	0	2
130111	130100	13	1	1	3	78.05	9.3	14	2016-09-03	22	-2.72566	-0.996673	0	1	0	3
180211	180200	18	2	1	3	72.55	9.05	15.35	2016-09-03	25	-4.28281	0.289889	0	1	0	5
131111	131100	13	1	0	2	79.3	10.4	13.45	2016-09-03	33	-4.1463	0.0934656	0	1	0	4
131112	131100	13	2	0	3	91.55	12.1	13.65	2016-09-03	43	-1.97952	-0.841582	0	0	0	2
131113	131100	13	1	0	2	100.25	12.8	12.15	2016-09-03	56	-1.67529	-2.34215	1	0	0	2
180411	180400	18	2	1	3	70.2	8.9	15.85	2016-09-03	11	-1.01992	0.884434	0	0	0
180412	180400	18	1	0	2	88.05	11.7	15.15	2016-09-03	35	-2.0144	-0.749564	0	1	0	2
180413	180400	18	1	0	2	97.55	16.05	17.65	2016-09-03	53	-1.95598	1.06717	0	0	0	5
180611	180600	18	2	0	2	86.75	12.85	16.2	2016-09-03	48	-3.71007	0.911926	0	1	0	2
180612	180600	18	2	1	2	73.45	8.55	13.35	2016-09-03	15	-1.48215	-0.389811	0	0	0	3
81211	81200	8	1	0	2	97.4	14.45	14.95	2016-09-03	47	-1.29007	-0.175763	0	0	0	3
81212	81200	8	1	1	2	83.55	10.6	13.65	2016-09-03	27	-1.8761	-0.813407	0	0	0	3
81213	81200	8	1	1	3	70.65	7	13.35	2016-09-03	10	-1.15155	-2.54572	1	0	0	2
30711	30700	3	1	1	2	80.8	9.15	13.1	2016-09-03	34	-3.86302	-1.98057	0	1	1	2
200211	200200	20	2	1	3	73.55	9.3	13.95	2016-09-03	18	-2.46495	0.515567	0	1	0	1
200212	200200	20	2	1	2	92.9	14.2	15.85	2016-09-03	43	-1.8853	0.566359	0	0	0	5
200213	200200	20	2	1	3	103.3	16.9	17.5	2016-09-03	54	-0.633803	0.441601	0	0	0	4
111111	111100	11	2	1	3	70.8	9.05	14.4	2016-09-03	13	-1.67994	0.905851	0	0	0	3
111112	111100	11	1	1	2	83.6	12	16.2	2016-09-03	27	-1.86065	0.688177	0	0	0	2
111113	111100	11	2	0	2	95.2	13.4	16.3	2016-09-03	47	-1.62502	-0.445147	0	0	0	2
111114	111100	11	1	0	3	106	17.9	16.1	2016-09-03	64	-1.25191	0.487603	0	0	0	3
200111	200100	20	1	1	2	99.65	14.55	14.5	2016-09-03	33	1.56602	-0.585144	0	0	0	3
50611	50600	5	2	1	3	100.5	15.15	16.2	2016-09-03	51	-0.899611	-0.157898	0	0	1	4
50612	50600	5	1	0	3	81.4	9	13.35	2016-09-03	39	-4.3238	-2.33923	1	1	1	4
200311	200300	20	2	1	2	96.45	13.8	14.65	2016-09-03	45	-1.06816	-0.36867	0	0	0	4
200312	200300	20	1	1	3	78.7	9.2	13.35	2016-09-03	25	-2.97564	-1.27617	0	1	0	3
50711	50700	5	2						2016-09-03	46					1
50712	50700	5	1	1	3	80.5	10.4	13.95	2016-09-03	35	-4.07699	-0.16204	0	1	1	2
50211	50200	5	2	1	3	105.4	14.45	15.35	2016-09-03	50	0.341623	-1.75413	0	0	1	4
50212	50200	5	1	1	3	88.4	13.5	16.2	2016-09-03	38	-2.05804	1.07343	0	1	1	3
50213	50200	5	2	1	3	70.3	9.2	14.35	2016-09-03	16	-2.97217	1.02969	0	1	1	3
200411	200400	20	1	1	1	93.85	12.7	14.4	2016-09-03	44	-1.77751	-1.03565	0	0	0	3
200412	200400	20	2	1	2	68.6	6.8	13.05	2016-09-03	14	-2.89924	-1.65759	0	1	0	1
10111	10100	1	2	0	2	93	13.4	16.05	2016-09-03	40	-1.19289	0.00867947	0	0	1	5
10112	10100	1	1	0	3	76.25	9.2	13.75	2016-09-03	16	-1.53277	-0.708785	0	0	1	4
40111	40100	4	2	1	3	86.85	11.5	14.7	2016-09-03	43	-3.12397	-0.347334	0	1	1	5
40112	40100	4	1	1	2	65	5.6	10.8	2016-09-03	11	-4.09507	-3.31807	1	1	1	4
40311	40300	4	1	1	3	95.95	13.9	15.65	2016-09-03	54	-2.4274	-0.345255	0	1	1	5
40611	40600	4	2	1	2	80.15	10	13.6	2016-09-03	24	-1.72497	-0.294095	0	0	1	4
40211	40200	4	2	1	3	92.25	13.1	15.1	2016-09-03	33	-0.183505	-0.0881571	0	0	1	5
40711	40700	4	2	1	2	86.5	10.7	14.1	2016-09-03	30	-1.184	-1.09181	0	0	1	5
10211	10200	1	2	1	2	83.9	9.65	13.05	2016-09-03	30	-1.92051	-1.6392	0	0	1	3
10311	10300	1	2	1	3	92.35	12.2	14.5	2016-09-03	46	-2.17218	-0.919779	0	1	1	5
10312	10300	1	1	1	3	81.15	9.35	12.5	2016-09-03	19	-0.759189	-1.62346	0	0	1	4
10411	10400	1	1	1	3	79.35	9.6	12.85	2016-09-03	27	-3.17429	-1.04466	0	1	1	5
180511	180500	18	1	1	3	74.5	8.65	14.45	2016-09-04	15	-1.83607	-1.20577	0	0	0	5
180512	180500	18	2	1	3	96.5	15.3	16.55	2016-09-04	45	-1.05622	0.759462	0	0	0	4
180513	180500	18	1	1	3	69.85		11.25	2016-09-04	18	-4.60048		1	1	0	1
180711	180700	18	1	0	3	68.6	7.85	13.35	2016-09-04	12	-3.00845	-0.390354	0	1	0	2
181011	181000	18	1	0	3	73.05	8.85	14.25	2016-09-04	12	-1.13574	-0.334739	0	0	0	1
181012	181000	18	1	1	3	92.25	14.4	16.25	2016-09-04	37	-1.19492	0.87436	0	0	0	1
181111	181100	18	2	1	3	73.35	8.25	13.75	2016-09-04	14	-1.12952	-0.768496	0	0	0	2
181112	181100	18	1	1	3	95.5	14.85	15.55	2016-09-04	35	0.020872	0.566446	0	0	0	3
181113	181100	18	2	1	3	103.25	15.55	15.25	2016-09-04	46	0.40595	-0.454133	0	0	0	3
180811	180800	18	2	0	3	82.35	12	15.35	2016-09-04	25	-1.29347	1.20651	0	0	0	1
180812	180800	18	1	0	3	95.75	15.8	16.65	2016-09-04	55	-2.57626	1.26198	0	1	0	1
130211	130200	13	2	1	2	82.4	10.3	14.15	2016-09-04	33	-2.86571	-0.49894	0	1	0	4
130212	130200	13	2	0	2	102.65	14.1	14.5	2016-09-04	44	0.565186	-1.42568	0	0	0	2
130213	130200	13	2	0	2	99.2	14.4	16.15	2016-09-04	63	-2.36542	-0.452924	0	1	0	2
130611	130600	13	2	1	2	69.95	6.5	10.35	2016-09-04	16	-3.09742	-2.60986	1	1	0	4
120511	120500	12	2	1	2	92.1	11.9	13.5	2016-09-04	52	-2.90319	-1.15431	0	1	1	4
10511	10500	1	2	0	2	89.25	12.5	15.85	2016-09-04	42	-2.40908	0.0361145	0	1	1	4
10611	10600	1	2	1	2	84.75	12.1	14.55	2016-09-04	45	-3.86163	0.72877	0	1	1	3
10612	10600	1	1	1	2	81.5	11.6	15.3	2016-09-04	23	-1.81662	0.925903	0	0	1	3
120211	120200	12	1	1	2	102.25	17.1	16.45	2016-09-04	54	-1.00042	0.783619	0	0	1	4
10911	10900	1	1	1	3	71.45	7.95	13.55	2016-09-04	14	-2.66407	-1.18	0	1	1	3
121111	121100	12	1	0	2	87.75	13.2	15.85	2016-09-04	54	-4.28473	0.817084	0	1	1	7
121112	121100	12	2	0	3	80.4	9.2	14.4	2016-09-04	28	-2.53563	-1.31321	0	1	1	5
201111	201100	20	1	1	2	95.85	13.4	14.8	2016-09-04	47	-1.66296	-0.784394	0	0	0	3
81111	81100	8	1	1	3	96.15	15.25	18.6	2016-09-04	40	-0.638921	0.75191	0	0	0	3
81112	81100	8	2	0	3	71.5	7.3	13.25	2016-09-04	20	-3.71855	-1.68699	0	1	0	5
50311	50300	5	2	1	3	96.75	14.4	15.75	2016-09-04	58	-2.47926	0.0458146	0	1	1	3
50312	50300	5	1	1	3	92.45	12.6	14.45	2016-09-04	45	-2.24665	-0.831125	0	1	1	6
50313	50300	5	1	0	3	81.55	10.8	15.2	2016-09-04	34	-3.65538	-0.0928301	0	1	1	4
50314	50300	5	2	0	3	71.3	7.8	13.25	2016-09-04	18	-3.23978	-1.05721	0	1	1	6
201011	201000	20	1	1	2	78.7	11.3	16.25	2016-09-04	25	-2.97564	1.05416	0	1	0	5
50411	50400	5	1	0	2	107.65	19.2	17.2	2016-09-04	52	0.481474	0.923804	0	0	1	4
50412	50400	5	2	1	3	95.4	15.6	16.95	2016-09-04	40	-0.590078	1.18539	0	0	1	4
50812	50800	5	2	1	3	69.4	7.25	12.5	2016-09-04	12	-1.79224	-1.16141	0	0	1	4
200911	200900	20	1	1	2	74.65	7.9	12.65	2016-09-04	38	-5.98398	-2.39584	1	1	0	4
51211	51200	5	1	0	3	99.35	12.7	12.2	2016-09-04	56	-1.87579	-2.24302	1	0	1	4
51212	51200	5	2	0	2	83.35	11	15.6	2016-09-04	31	-2.26177	0.0115424	0	1	1	5
201211	201200	20	1	1	2	72.75	9.1	13.4	2016-09-04	13	-1.71829	0.0895154	0	0	0
110411	110400	11	2	1	3	77.7	9.8	13.95	2016-09-04	29	-3.50459	0.026514	0	1	0	4
200811	200800	20	2	0	2	82.25	10.8	14.75	2016-09-04	25	-1.32397	0.0735427	0	0	0	4
40411	40400	4	2	1	3	97.5	11.6	13.75	2016-09-04	42	-0.379951	-2.61231	1	0	1	4
41011	41000	4	1	1	2	79.75	9.3	13.55	2016-09-04	29	-3.41272	-1.53076	0	1	1	4
40811	40800	4	1	1	2	100.8	13	13.6	2016-09-04	52	-1.09626	-2.26446	1	0	1	5
40812	40800	4	2	0	2	85.5	11.3	13.45	2016-09-04	29	-1.26379	-0.2162	0	0	1	6
41211	41200	4	2	1	3	105.95	16.3	16.4	2016-09-04	63	-0.970362	-0.524259	0	0	1	5
160111	160100	16	1	1	3	77.2	10.1	14.25	2016-09-04	24	-3.24569	0.0425061	0	1	0	4
100311	100300	10	1	0	3	101.8	15.45	12.15	2016-09-05	53	-0.985278	-0.326494	0	0	1	4
100312	100300	10	2	1	3	86.25	10.1	13	2016-09-05	32	-1.6384	-1.70827	0	0	1	3
100313	100300	10	1	1	3	75.2	7	12.8	2016-09-05	13	-0.708407	-3.9473	1	0	1	1
100411	100400	10	2	1	3	79.5	8.9	12.65	2016-09-05	35	-3.94641	-1.48478	0	1	1	4
100412	100400	10	1	1	3	68.05	6.45	11.75	2016-09-05	13	-3.65563	-2.68903	1	1	1	3
50511	50500	5	1	1	3	78.95	9.6	13.3	2016-09-05	41	-5.17201	-0.956675	0	1	1	2
120111	120100	12	2	0	2	95.3	11.6	14.4	2016-09-05	48	-1.72517	-2.14368	1	0	1	5
120112	120100	12	1	1	2	84.45	10.7	14.55	2016-09-05	30	-2.19744	-0.748579	0	1	1	5
181211	181200	18	1	1	1	72.15	6.8	13.35	2016-09-05	13	-1.96562	-3.42294	1	0	0
181212	181200	18	1	0	2	89.1	13.85	16.7	2016-09-05	29	-0.621721	1.08675	0	0	0	2
180911	180900	18	1	0	2	104.75	15.55	16.2	2016-09-05	64	-1.51879	-0.900588	0	0	0	4
120611	120600	12	1	0	2	100.15	13.6	13.85	2016-09-05	51	-1.12751	-1.54247	0	0	1	4
120612	120600	12	1	1	2	74.7	9.4	14.25	2016-09-05	24	-4.06397	-0.0538638	0	1	1	5
180921	180900	18	1	1	2	76.6	9.4	14.4	2016-09-05	15	-1.00613	-0.529925	0	0	0	1
120311	120300	12	1						2016-09-05	59					1
120312	120300	12	2	0	2	106.05	14.6	14.35	2016-09-05	53	0.096752	-1.78226	0	0	1	5
120313	120300	12	1	0	2	97.65	13.4	15.9	2016-09-05	51	-1.7082	-1.17628	0	0	1	5
120314	120300	12	2	0	2	95.15	12.5	14.25	2016-09-05	36	0.025869	-1.23148	0	0	1	5
120315	120300	12	1	1	2	76.25	9.3	14.05	2016-09-05	15	-1.14445	-0.576231	0	0	1	5
100111	100100	10	1	1	3	70.45	8.1	12.8	2016-09-05	11	-1.75535	-0.625973	0	0	1	4
100112	100100	10	2	0	1	82.6	10.4	13.85	2016-09-05	41	-3.92717	-0.438134	0	1	1	5
121011	121000	12	2	1	3	72.35	7.7	13.55	2016-09-05	12	-0.646607	-1.2997	0	0	1
120911	120900	12	2	0	2	93.6	11.8	13.85	2016-09-05	43	-1.48035	-1.57693	0	0	1	5
120912	120900	12	2	1	2	81.85	10.5	14.2	2016-09-05	27	-1.90255	-0.146513	0	0	1	4
11211	11200	1	1	1	3	84.45	10.75	14.25	2016-09-05	41	-3.77044	-0.87493	0	1	1	1
50911	50900	5	2	0	3	99.9	15.7	17.9	2016-09-05	47	-0.523866	0.356858	0	0	1	5
111211	111200	11	1	0	3	76.65	9.6	14.45	2016-09-05	15	-0.313927	0.0221881	0	0	0	3
111212	111200	11	1						2016-09-05	59					0
60211	60200	6	2	0	2	74.2	9.8	14.45	2016-09-05	29	-4.51008	0.775362	0	1	1	4
60212	60200	6	2	0	3	90.35	10.3	12.7	2016-09-05	41	-2.00105	-2.47815	1	1	1	5
150111	150100	15	1	1	3	70.6	7.2	11.95	2016-09-05	13	-2.60452	-2.3959	1	1	0	4
150112	150100	15	1						2016-09-05	46					0
60411	60400	6	1						2016-09-05	14					1
60412	60400	6	2	0	2	77.25	8.6	12.8	2016-09-05	37	-4.79936	-1.36443	0	1	1	5
150311	150300	15	2	1	2	73.95	9.3	14.25	2016-09-05	14	-0.905981	0.421593	0	0	0	2
150312	150300	15	2	0	2	88.75	14.7	16.85	2016-09-05	52	-3.65425	1.9053	0	1	0	2
140111	140100	14	2	1	2	75.95	9.5	14.1	2016-09-05	22	-2.77354	0.206568	0	1	0	3
140211	140200	14	2	1	2	86.2	12.2	15.25	2016-09-05	36	-2.32459	0.4716	0	1	0	3
60311	60300	6	1	1	2	78.95	9.6	13.45	2016-09-05	35	-4.50043	-0.956675	0	1	1	4
170111	170100	17	2	0	3	75.5	9.8	13.7	2016-09-04	18	-1.79343	0.644421	0	0	0	2
170112	170100	17	1	0	3	91.75	13.1	14.95	2016-09-04	61	-4.03245	-0.185436	0	1	0	3
140311	140300	14	2	1	2	92.15	12.7	15	2016-09-05	44	-1.96637	-0.417114	0	0	0	5
140411	140400	14	2	1	2	73.55	8.3	12.4	2016-09-05	23	-3.77174	-0.749925	0	1	0	4
170311	170300	17	1						2016-09-04	63					0
170312	170300	17	2						2016-09-04	19					0
200611	200600	20	2	0	2	78.95	10.5	15.45	2016-09-05	28	-2.95822	0.519685	0	1	0	3
170911	170900	17	1	1	2	97.5	12.5	14.05	2016-09-04	43	-0.736412	-2.03746	1	0	0	4
11111	11100	1	2	1	2	75.25	8.05	12.55	2016-09-05	25	-3.45922	-1.68134	0	1	1	5
170411	170400	17	2	0	2	77.1	9.65	14.8	2016-09-04	18	-1.24245	0.1333	0	0	0	3
170412	170400	17	2	0	2	98.55	14	14.6	2016-09-04	44	-0.423324	-0.635715	0	0	0	3
140511	140500	14	2	1	3	92.3	13.9	16.05	2016-09-06	42	-1.65891	0.559507	0	0	0	2
130411	130400	13	1	1	2	91.75	11.8	14.8	2016-09-06	34	-0.831452	-1.35875	0	0	0	4
170211	170200	17	2	0	2	79.85	10.6	14.65	2016-09-06	25	-2.05606	0.425363	0	1	0	4
170212	170200	17	2						2016-09-06	39					0
140811	140800	14	2	1	2	78.8	9.5	13.85	2016-09-06	21	-1.58628	-0.410254	0	0	0	3
140812	140800	14	2						2016-09-06	49					0
160211	160200	16	2						2016-09-06	50					0
160212	160200	16	2	1	3	63	5.8	11.75	2016-09-06	7	-1.85168	-1.47581	0	0	0
120711	120700	12	1	0	3	108.65	15.1	13.8	2016-09-06	56	0.196118	-2.10947	1	0	1	3
120712	120700	12	2	0	2	66.25	6.4	12.1	2016-09-06	11	-2.58689	-1.58172	0	1	1	4
140611	140600	14	2	1	2	86.7	11.5	16.05	2016-09-06	37	-2.34646	-0.311054	0	1	0	3
140711	140700	14	2	0	2	92.05	12.7	16.3	2016-09-06	26	1.38254	-0.395813	0	0	0	4
121211	121200	12	1	0	2	97.8	16.3	16.2	2016-09-06	55	-2.11576	1.19715	0	1	1	5
121212	121200	12	2	0	2	77.85	10.8	15.2	2016-09-06	25	-2.66613	1.20287	0	1	1	4
140911	140900	14	2	1	2	83.05	11.3	15.55	2016-09-06	27	-1.54766	0.384695	0	0	0	3
131211	131200	13	2	0	2	89.15	11.9	14.8	2016-09-06	22	1.45696	-0.337112	0	0	0	5
100511	100500	10	2						2016-09-06	59					1
120811	120800	12	1	0	2	93.65	13.5	16.15	2016-09-06	55	-3.04799	-0.219277	0	1	1	5
120812	120800	12	2	0	2	87.3	11.4	14.15	2016-09-06	43	-3.01439	-0.38614	0	1	1	5
120813	120800	12	1	1	2	83.25	11.4	14.5	2016-09-06	31	-2.72125	0.326394	0	1	1	4
120814	120800	12	1	0	2	63.5	7.1	13.25	2016-09-06	10	-4.28078	0.339944	0	1	1	3
100611	100600	10	2	1	2	99.1	13.6	14.75	2016-09-06	53	-1.44833	-1.07938	0	0	1	5
100612	100600	10	2	0	2	77.75	9.2	13.95	2016-09-06	35	-4.41137	-0.697667	0	1	1	5
100613	100600	10	1	1	1	73.05	7.8	12.75	2016-09-06	15	-2.40913	-1.91161	0	1	1	3
100711	100700	10	1	0	2	94.55	15	16.65	2016-09-06	59	-3.23357	0.887953	0	1	1	6
100811	100800	10	1	1	3	71.7	7.9	13.8	2016-09-06	12	-1.70387	-1.33808	0	0	1	1
150611	150600	15	2	1	3	80.4	9.9	14.4	2016-09-06	28	-2.53563	-0.466813	0	1	0	4
171111	171100	17	1	0	2	79	10.5	14.25	2016-09-06	22	-2.40189	0.271223	0	1	0	3
171112	171100	17	2	0	2	83	12	14.8	2016-09-06	37	-3.30685	1.05495	0	1	0	4
171113	171100	17	1	1	2	68.6	7.25	12.25	2016-09-06	11	-2.54957	-1.38282	0	1	0	4
100911	100900	10	1	1	2	99.75	13.9	14.95	2016-09-06	53	-1.4535	-1.17781	0	0	1	6
100912	100900	10	2	0	2	85.75	10.2	13.8	2016-09-06	37	-2.59305	-1.46329	0	1	1	5
100914	100900	10	1	0	3	70.75	8.5	13.65	2016-09-06	9	-0.543269	-0.130937	0	0	1	4
151211	151200	15	1	1	2	77.7	8.9	13.6	2016-09-06	22	-2.84494	-1.62449	0	1	0	4
151212	151200	15	2	1	3	66.2	7.1	13.95	2016-09-06	11	-2.60673	-0.385914	0	1	0	4
171211	171200	17	2	1	2	83	9.5	12.65	2016-09-06	25	-1.0952	-1.59068	0	0	0	4
150211	150200	15	1	1	3	80.45	10	13.45	2016-09-06	23	-1.59759	-0.201727	0	0	0	4
150212	150200	15	2	1	3	96.7	12.9	14.5	2016-09-06	55	-2.19303	-1.18892	0	1	0	3
170511	170500	17	1	1	2	73.95	7.8	11.8	2016-09-06	22	-4.12296	-2.17284	1	1	0	5
170512	170500	17	1	1	2	82.8	11.45	15.75	2016-09-06	37	-3.71338	0.319327	0	1	0	5
150811	150800	15	1	0	3	88.65	11.3	14.55	2016-09-06	32	-0.976488	-0.977981	0	0	0	4
150812	150800	15	1	0	3	101.95	15	15.45	2016-09-06	61	-1.81092	-0.72045	0	0	0	4
60111	60100	6	1	0	3	82.05	10.8	14.15	2016-09-06	41	-4.38203	-0.20954	0	1	1	3
150911	150900	15	1	0	3	89.45	13.4	17.1	2016-09-06	45	-2.98177	0.606985	0	1	0	3
60511	60500	6	2	1	3	85.8	10.65	14.5	2016-09-06	37	-2.58007	-0.970526	0	1	1	2
60512	60500	6	1	0	3	66.15	6.9	13.4	2016-09-06	8	-2.01739	-1.09461	0	1	1
60611	60600	6	2	1	3	77.6	8.45	12.65	2016-09-06	22	-2.24473	-1.49076	0	1	1	5
60612	60600	6	1	1	3	91.05	11.4	14.35	2016-09-06	48	-2.92731	-1.80773	0	1	1	4
61211	61200	6	2						2016-09-06	61					1
60711	60700	6	2	0	3	72.45	6.9	12.25	2016-09-06	14	-1.46484	-2.62307	1	0	1	2
190211	190200	19	1	1	3	78.05	10.5	15.75	2016-09-07	27	-3.57611	0.32394	0	1	0	2
190212	190200	19	1	0	3	107.95	17.4	14.5	2016-09-07	56	0.0401679	-0.266957	0	0	0	2
191111	191100	19	2	1	3	84.8	10.3	13.2	2016-09-07	29	-1.46488	-1.10508	0	0	0	2
191112	191100	19	1	1	2	96.65	13.7	13.95	2016-09-07	41	-0.661514	-0.677979	0	0	0	2
191011	191000	19	1	1	3	76	8.1	12.85	2016-09-07	24	-3.63846	-2.24471	1	1	0	3
191012	191000	19	1	1	2	85.95	11.8	15.3	2016-09-07	49	-4.23942	-0.109155	0	1	0	3
70311	70300	7	1						2016-09-07	61					1
70312	70300	7	2	0	3	94.95	14.8	16.85	2016-09-07	35	0.158537	0.707418	0	0	1	3
71211	71200	7	1	1	2	91.8	12.9	14.75	2016-09-07	34	-0.817608	-0.389721	0	0	1	3
71212	71200	7	1						2016-09-07	9					1
171011	171000	17	1	1	2	75.75	8.3	12.65	2016-09-07	24	-3.72029	-1.86896	0	1	0	3
171012	171000	17	1	0	2	82.8	11.4	14.05	2016-09-07	39	-3.9593	0.266612	0	1	0	3
170711	170700	17	2	0	2	81.1	10.15	14.75	2016-09-07	25	-1.67476	-0.349722	0	0	0	1
170712	170700	17	1	0	2	91.55	13.9	16.75	2016-09-07	36	-1.22299	0.59253	0	0	0	2
101011	101000	10	2	0	2	97.85	15	15.8	2016-09-07	63	-2.64443	0.274561	0	1	1	4
141011	141000	14	2	0	3	92.05	12.5	14.8	2016-09-07	49	-2.59334	-0.576492	0	1	0	3
101111	101100	10	1	0	3	91.15	11.7	13.95	2016-09-07	47	-2.79365	-1.49218	0	1	1	5
101112	101100	10	2	1	3	109.75	15.7	14.8	2016-09-07	59	0.181206	-1.80246	0	0	1	6
141111	141100	14	2	1	2	74.8	8.7	13.05	2016-09-07	34	-5.06758	-0.679109	0	1	0	3
141112	141100	14	1	1	3	68.1	7.05	13	2016-09-07	8	-1.13325	-1.55823	0	0	0
101211	101200	10	1	1	1	78.1	9.5	14.65	2016-09-07	24	-2.9511	-0.900239	0	1	1	6
150411	150400	15	2	1	2	75.25	9.9	15.5	2016-09-07	24	-3.24372	0.658396	0	1	0	4
150412	150400	15	1						2016-09-07	41					0
150413	150400	15	2	0	2	100.5	14.7	14.85	2016-09-07	64	-2.18837	-0.492935	0	1	0	3
150511	150500	15	1	1	3	82.3	9.3	14.95	2016-09-07	28	-2.46355	-1.96764	0	1	0	2
190811	190800	19	1	1	1	88.75	11.5	13.95	2016-09-07	42	-2.7998	-1.14292	0	1	0	5
190812	190800	19	2	0	1	99.85	13.7	14.8	2016-09-07	54	-1.39442	-1.15313	0	0	0	5
150711	150700	15	1	0	3	75.2	8.4	12.85	2016-09-07	26	-4.28454	-1.57357	0	1	0	1
190911	190900	19	1	1	3	72.05	8.6	13.65	2016-09-07	19	-4.06191	-0.391251	0	1	0	3
190912	190900	19	1	1	3	98.75	15.2	15.8	2016-09-07	48	-1.09138	0.15025	0	0	0	3
61012	61000	6	1	1	2	79.6	9.05	12	2016-09-07	28	-3.28352	-1.84108	0	1	1	3
61013	61000	6	1	1	3	74.2	8.25	12.5	2016-09-07	14	-1.55399	-1.52956	0	0	1	3
151111	151100	15	1	1	3	83.15	9.8	13.5	2016-09-07	33	-3.06559	-1.69814	0	1	0	3
60911	60900	6	2	0	3	73.3	7.2	11.8	2016-09-07	22	-3.62285	-2.34439	1	1	1	4
151011	151000	15	1	1	2	102.25	14.4	13.4	2016-09-07	62	-1.84974	-1.29143	0	0	0	3
61111	61100	6	1	0	2	78.9	10.05	12.8	2016-09-07	20	-1.88333	-0.233928	0	0	1	3
70811	70800	7	1	1	3	94.05	12.25	13.65	2016-09-07	57	-3.15388	-1.54415	0	1	1	4
70211	70200	7	1	1	3	91.7	13.4	14.05	2016-09-07	55	-3.48602	0.107982	0	1	1	2
70212	70200	7	1	1	3	80.1	9.7	13	2016-09-07	28	-3.13168	-1.08287	0	1	1	3
190111	190100	19	1	1	3	74.85	8.4	13.1	2016-09-07	20	-3.32259	-1.48024	0	1	0	2
190112	190100	19	2	0	3	91.55	11.2	15	2016-09-07	46	-2.3614	-1.7458	0	1	0	4
190311	190300	19	2	0	2	100.75	14.8	15.95	2016-09-07	46	-0.185365	-0.469799	0	0	0	3
190312	190300	19	1	0	2	106.8	17.6	16.8	2016-09-07	59	-0.569197	0.116904	0	0	0	3
190313	190300	19	1	1	3	65.1	7.1	13.8	2016-09-07	7.95072	-2.46424	-0.323437	0	1	0
190711	190700	19	2	0	2	95.75	13.1	15.55	2016-09-07	44	-1.09841	-0.815791	0	0	0	3
190611	190600	19	1	0	2	79.8	10.3	14	2016-09-07	27	-3.0352	-0.279134	0	1	0	3
190612	190600	19	2	0	2	91.5	13.5	15.15	2016-09-07	41	-1.71524	0.404787	0	0	0	3
190613	190600	19	2	0	2	111.15	18.7	15.65	2016-09-07	55	0.966577	-0.202661	0	0	0	3
190614	190600	19	1	0	3	69.65	6.8	11.75	2016-09-07	10	-1.58921	-2.57832	1	0	0	1
70511	70500	7	2	1	2	78.85	10.1	13.85	2016-09-08	42	-4.96701	0.112041	0	1	1	4
70512	70500	7	2	1	2	73.05	8.1	12.05	2016-09-08	26	-4.32325	-0.901304	0	1	1	3
191211	191200	19	2	1	3	85.05	12.1	14.95	2016-09-08	39	-3.05632	0.65662	0	1	0	4
70411	70400	7	1	1	2	82.5	11.5	15.85	2016-09-08	62	-6.12222	0.44301	0	1	1	3
70911	70900	7	2	1	3	97.75	14.3	15.6	2016-09-08	62	-2.57513	-0.233922	0	1	1	3
70912	70900	7	2	1	3	78.05	9.1	13.95	2016-09-08	31	-3.74298	-0.890158	0	1	1	3
71111	71100	7	2	0	2	90.15	12.5	14.65	2016-09-08	32	-0.562792	-0.163784	0	0	1	4
71112	71100	7	2	1	3	75.1	8.4	14.15	2016-09-08	11	0.923916	-0.987696	0	0	1	2
70611	70600	7	2	1	2	76.4	8.4	13.6	2016-09-08	34	-4.63731	-1.44651	0	1	1	5
70612	70600	7	1	1	3	74.4	8.7	13.75	2016-09-08	23	-4.18715	-0.920682	0	1	1	4
40911	40900	4	2	0	2	74.3	9.3	16.05	2016-09-08	14	-0.775579	0.340414	0	0	1	2
40912	40900	4	2	0	2	91.95	13.3	15.8	2016-09-08	49	-2.61636	0.144446	0	1	1	2
170811	170800	17	2	0	3	86.8	10.5	13.9	2016-09-08	34	-1.84058	-1.38785	0	0	0	3
170812	170800	17	1	1	3	102.85	13.1	14.25	2016-09-08	60	-1.53517	-2.62188	1	0	0	3
170813	170800	17	1	0	3	69.3	7.7	13.55	2016-09-08	11	-2.24905	-0.870164	0	1	0	3
70111	70100	7	1	1	2	83.4	10.8	13.2	2016-09-08	38	-3.67991	-0.542573	0	1	1	4
70711	70700	7	2	1	3	71.4	8.3	13.3	2016-09-08	11	-0.543879	-0.195206	0	0	1	2
190411	190400	19	2	0	3	73.55	7.7	13.25	2016-09-08	13	-0.634161	-1.61536	0	0	0
190412	190400	19	1	0	3	98.2	14.9	15.6	2016-09-08	54	-1.91776	0.0272916	0	0	0	6
190511	190500	19	1	0	2	77.7	8.2	12.35	2016-09-08	27	-3.6843	-2.50649	1	1	0	3
130311	130300	13	2	0	3	94.7	13.4	15.15	2016-09-08	46	-1.61635	-0.342399	0	0	0	5
130312	130300	13	1	0	2	101.65	14.8	13.95	2016-09-08	38	1.12573	-0.818847	0	0	0	3
31011	31000	3	2	1	2	85.95	10.3	13.35	2016-09-11	53	-4.37177	-1.39941	0	1	1	2
31012	31000	3	1	1	2	68	7	14.6	2016-09-11	8	-1.17859	-1.61241	0	0	1	1
20712	20700	2	1	1	2	86.85	11.2	14.35	2016-09-11	43	-3.39633	-0.99687	0	1	1	5
20711	20700	2	1	1	2	74.15	7.8	12.85	2016-09-11	19	-3.29975	-2.22962	1	1	1	5
20911	20900	2	1	1	2	72.7	7.3	12.5	2016-09-11	13	-1.7389	-2.6606	1	0	1	4
20912	20900	2	2	1	2	90.2	11.6	14.75	2016-09-11	25	1.10105	-1.03041	0	0	1	6
91112	91100	9	1	0	2	87	11.7	14.5	2016-09-25	36	-2.45043	-0.484563	0	1	1	4
100211	100200	10	1	1	2	101.4	15	15.3	2016-09-25	61	-1.93071	-0.598311	0	0	1	4
170611	170600	17	2	1	2	76.8	10.1	15.1	2016-09-25	20	-1.95944	0.550687	0	0	0	2
10811	10800	1	1	1	2	71.9	7.5	11.25	2016-09-25	18	-3.84045	-2.06187	1	1	1	3
141211	141200	14	2	1	2	75.2	9.4	14.2	2016-09-25	25	-3.47447	0.100425	0	1	0	2
200511	200500	20	1	0	2	104.2	15.5	15.85	2016-09-25	45	0.63254	-0.818525	0	0	0
200512	200500	20	2	0	2	98.2	12.5	13.95	2016-09-25	32	1.65737	-1.86978	0	0	0	3
200513	200500	20	2	0	2	83.2	9.9	13.8	2016-09-25	20	0.164758	-0.979738	0	0	0	1

## Sheet: Dictionary
Variable Name	Variable Label	Answer Label	Answer Code	Variable Type
cuid	Child's unique ID number (Cluster*10,000 + hid04*100 + wid05*10 + iteration)	Open ended		long
hhid	Household ID (Cluster*10,000 + hid04*100)	Open ended		Numeric
cluster	Cluster	Open ended		Numeric
chi09	Child's sex?			Numeric
		male	1
		female	2
chi15	CHEALTH - Has the child had a health problem in the last 4 weeks?			Numeric
		no	0
		yes	1
		refused/don't know	3
chi25	CHEALTH - Has the child been vaccinated against measles?			Numeric
		yes (card)	1
		yes (recall)	2
		no	3
cht	BIO-MEASUREMENTS - Childs's height/length average (cm)	Open ended		Numeric
cwt	BIO-MEASUREMENTS - Childs's weight average (kg)	Open ended		Numeric
cmuac	BIO-MEASUREMENTS - Childs's MUAC average (cm)	Open ended		Numeric
wsurvdate	Survey date (W&C)	Open ended		Integer
childage	Child's age (months)	Open ended		Numeric
chaz06	Child's height-for-age z-score (WHO 2006)	Open ended		Numeric
cwhz06	Child's weight-for-height z-score (WHO 2006)	Open ended		Numeric
gam	Is the child affected by GAM?			Numeric
		no	0
		yes	1
		refused/don't know	3
stunt	Is the child stunted?			Numeric
		no	0
		yes	1
		refused/don't know	3
arm	Intervention arm			Numeric
		control	0
		intervention	1
iycf_fgs7	IYCF_FG - 7 Food group score (Child DDS)	Open ended		Numeric
