# Supplementary material for: A cash-based intervention and the risk of acute malnutrition in children aged 6–59 months living in internally displaced persons camps in Mogadishu, Somalia: A non-randomised cluster trial
Source: PLoS Med. 2018 Oct 29;15(10):e1002684. doi: 10.1371/journal.pmed.1002684 (PMC6205571; doi:10.1371/journal.pmed.1002684)
Supplement: S1 Dataset — (ZIP) [file pmed.1002684.s002.zip › household_data.xlsx]

## Sheet: Baseline
hhid	arm	cluster	hhh04	hhh06	hhh07	hhd01	hhd02	hhd03	hhd04	hhd09	hhd05	wash01	wash02	wash03	wash05	wash06	wash07	hfs25	hfs36	hfs37	hfs38	hfs39	hfs40	hex01	hex02	hex03	hex04	hex05	hex06	hex07	hex08	hex09	hex10	hex11	hex12	hex13	hex15	hex17	hex19	hex21	hex23	hex25	hex27	hex29	hex31	hex33	hex35	hex37	hin28
10100	1	1	2	1	1	4	2	0	2	0	1	1	120	0	0	0	5	2	4	3	0	1	0	17	2	3	5	0	6	4	5	2	6	4	10	0	0	40	75	44	40	0	75	0	0	0	0	0	104
10200	1	1	2	1	1	3	1	0	1	0	1	1	60	0	0	0	2	2	4	0	3	4	1	11	1	1	6	1	6	3	4	1	5	4	0	0	0	30	31	42	30	0	20	0	0	0	0	0	90
10300	1	1	2	1	1	4	2	0	1	0	1	1	60	0	0	1	2	3	3	0	1	1	0	18	2	6	4	2	10	8	12	2	8	20	0	0	0	10	45	0	45	0	0	0	0	0	0	0	105
10400	1	1	2	1	1	2	1	0	1	0	1	1	40	0	0	0	1	3	3	0	0	0	0	15	1	2	3	0	5	3	2	1	6	6	0	0	0	0	25	10	30	0	0	0	0	0	0	0	120
10500	1	1	2	1	1	6	1	4	1	0	1	1	30	0	0	0	1	2	3	2	0	1	0	17	1	1	4	4	4	7	2	2	7	6	0	0	20	0	34	20	60	0	0	0	0	0	0	0	108
10600	1	1	2	1	1	7	3	2	2	1	1	1	10	0	0	1	1	3	3	0	2	2	0	22	3	1	5	0	10	12	11	2	6	10	0	0	20	20	50	85	15	5	30	0	0	0	0	0	105
10800	1	1	2	1	1	10	1	6	3	0	2	1	15	0	0	1	1	2	7	0	3	4	3	16	4	3	2	1	17	4	12	1	6	8	0	0	10	15	76	2	0	0	0	0	0	0	0	0	120
10900	1	1	2	1	1	4	1	0	2	1	1	1	10	0	0	1	1	2	1	0	0	0	0	21	2	2	5	1	11	13	5	2	12	17	0	0	0	0	15	52	80	0	40	0	0	0	0	0	140
11000	1	1	2	1	1	2	0	0	2	0	1	1	60	0	0	1	1	2	3	1	0	1	0	12	4	3	2	0	10	7	3	2	12	14	0	0	0	20	35	52	22	45	45	0	0	0	0	0	105
11100	1	1	2	1	1	8	2	4	2	1	1	1	30	0	0	1	1	2	3	1	1	0	0	25	4	0	5	9	21	14	12	2	21	20	0	0	80	25	100	120	30	80	40	0	0	0	0	0	169
11200	1	1	2	1	1	7	1	3	3	0	1	1	15	0	0	1	1	2	5	1	2	1	0	22	2	2	4	0	7	6	5	2	8	8	0	0	20	20	80	35	20	15	60	0	0	0	0	0	110
20100	1	2	2	1	1	5	3	0	1	0	1	1	30	0	0	0	1	3	1	1	2	3	3	27	3	6	7	2	11	9	26	2	11	7	4	0	0	10	15	10	20	0	25	0	0	0	0	0	105
20200	1	2	2	1	2	9	3	4	2	0	1	1	1	0	0	1	1	2	7	2	3	4	2	35	4	3	6	2	13	9	16	2	16	8	0	0	13	7	50	9	40	0	30	0	0	0	0	0	180
20300	1	2	2	1	2	5	2	1	2	0	1	1	10	0	0	0	2	2	0	0	0	0	0	30	3	6	4	2	13	5	2	2	7	8	0	0	25	0	30	10	40	0	0	0	0	0	0	0	145
20400	1	2	2	1	1	4	2	0	2	1	1	1	1	0	0	1	2	2	2	3	2	2	0	25	2	2	4	2	9	5	6	1	11	8	0	0	6	15	28	9	15	0	10	0	0	0	0	5	110
20500	1	2	2	1	2	11	3	4	4	0	1	1	5	0	0	1	1	2	3	2	4	3	3	35	4	11	4	2	13	9	14	2	10	8	3	0	12	0	70	13	40	0	0	0	0	0	0	7	135
20600	1	2	2	2	1	3	2	0	1	1	1	1	12	0	0	0	2	2	2	2	1	2	0	18	3	2	4	2	9	4	5	1	13	8	0	0	0	15	20	6	40	0	28	0	0	0	0	0	105
20700	1	2	1	1	1	4	2	0	2	0	1	1	30	1	0	1	2	2	5	3	3	5	3	17	0	2	3	4	8	3	15	2	5	6	80	7	0	22	48	22	0	0	20	0	0	0	0	10	150
20800	1	2	2	1	2	7	3	1	2	1	1	1	10	0	0	1	1	2	5	4	1	2	0	35	4	5	5	2	8	5	9	2	15	8	0	0	20	0	50	5	25	0	30	0	0	0	0	3	133
20900	1	2	2	1	1	8	3	1	2	1	1	1	10	0	0	1	1	3	0	1	1	2	0	37	4	5	6	2	13	5	16	2	6	7	0	0	25	30	50	8	30	0	18	0	0	0	0	0	125
21000	1	2	2	1	2	8	3	2	2	0	1	1	10	0	0	0	2	2	4	0	0	2	0	28	2	11	8	1	13	5	12	2	10	10	0	0	8	0	0	85	20	0	30	120	0	0	0	0	140
21100	1	2	2	1	1	6	1	3	2	1	1	1	15	0	0	0	2	2	2	3	2	1	0	35	10	7	8	9	7	5	25	2	6	6	0	0	12	35	30	13	20	0	20	0	0	0	0	0	163
21200	1	2	2	1	2	7	2	3	2	0	1	1	30	0	0	0	2	2	2	1	4	1	1	38	7	5	6	2	5	5	10	2	12	8	15	0	16	40	50	25	20	10	22	30	0	0	0	15	120
30100	1	3	2	1	1	11	4	5	2	0	1	1	12	0	0	1	1	3	0	0	0	1	0	23	15	20	25	0	30	5	26	1	6	18	0	0	70	10	100	30	95	0	0	0	0	0	0	0	155
30200	1	3	2	1	1	5	3	0	2	0	2	1	5	0	0	1	4	3	3	0	0	1	0	30	2	8	30	0	10	10	15	2	11	6	0	0	0	0	14	35	0	0	0	0	0	0	0	0	140
30300	1	3	2	1	1	4	1	1	1	0	1	1	2	0	0	0	4	2	0	3	0	0	1	25	2	11	15	0	25	5	12	1	11	9	0	0	12	20	15	0	0	0	0	0	0	0	0	0	120
30400	1	3	2	1	1	4	1	1	2	0	1	1	10	0	0	1	1	3	0	0	0	0	0	41	3	4	26	8	13	11	12	1	7	7	0	0	8	0	37	0	10	0	30	0	0	0	0	0	250
30500	1	3	2	1	1	5	3	0	2	0	1	1	10	0	0	1	1	3	1	0	0	0	0	25	5	1	15	5	20	9	20	1	10	16	0	0	0	7	40	0	25	0	15	0	0	0	0	0	135
30600	1	3	2	1	1	5	1	2	2	0	1	1	15	0	0	1	4	2	0	3	0	0	0	30	7	1	26	6	19	8	20	1	20	20	65	0	20	20	55	0	31	5	0	0	0	0	0	0	300
30700	1	3	2	1	1	6	2	2	2	0	1	1	15	0	0	1	4	2	2	0	0	0	0	27	0	0	7	0	7	4	8	1	4	0	0	0	10	5	5	0	0	0	0	0	0	0	0	0	111
30800	1	3	2	1	1	9	3	4	2	0	1	1	2	0	0	1	4	2	2	0	0	0	0	33	3	10	18	0	13	8	12	1	16	8	0	0	24	0	100	0	25	0	0	0	0	0	0	0	165
30900	1	3	2	1	1	6	1	3	2	1	1	1	3	0	0	1	1	2	0	0	0	0	0	35	0	6	8	4	15	8	5	1	4	8	0	0	72	0	50	0	30	0	16	0	0	0	0	0	145
31000	1	3	2	1	1	4	2	0	2	0	1	1	5	0	0	0	1	2	3	3	2	2	1	30	7	13	13	7	15	13	0	1	13	15	0	0	0	0	30	0	20	0	0	0	0	0	0	0	120
31100	1	3	2	1	1	6	2	2	2	0	1	1	2	0	0	0	4	3	2	2	3	1	0	5	3	6	13	8	13	5	9	1	8	9	0	0	16	0	20	0	60	0	30	0	0	0	0	0	150
31200	1	3	2	1	1	6	2	3	1	1	1	1	5	0	0	1	4	2	3	0	2	3	0	37	5	6	9	0	13	5	6	1	8	11	0	0	10	1	20	0	180	0	0	0	0	0	0	0	124
40100	1	4	2	1	1	6	2	2	2	0	1	1	2	0	0	1	1	3	1	0	0	0	0	24	2	3	11	5	13	5	4	2	7	7	0	0	20	1	40	10	20	0	20	0	0	0	9	0	85
40200	1	4	2	1	2	2	1	0	1	0	1	1	2	0	0	1	4	3	3	4	1	1	0	10	3	4	4	2	6	4	3	1	5	4	0	0	0	50	40	5	40	30	25	0	0	0	0	0	85
40300	1	4	2	1	1	6	1	3	2	0	1	1	2	0	0	1	1	3	0	0	0	0	1	26	4	2	11	4	15	5	11	2	8	7	0	0	12	4	60	4	30	15	20	0	0	0	0	0	148
40400	1	4	2	1	1	6	1	3	2	0	1	1	2	0	0	1	1	3	2	2	1	1	2	28	2	5	7	2	10	5	12	1	7	7	0	0	12	30	65	8	34	0	30	0	0	0	7	0	111
40500	1	4	2	3	2	7	2	2	3	0	1	1	0	0	0	0	1	2	5	1	0	0	2	45	1	2	10	0	13	7	3	1	5	7	0	0	0	30	45	26	43	0	10	0	0	0	0	0	150
40600	1	4	2	1	2	3	1	0	2	0	1	1	2	0	0	1	1	3	4	3	2	2	2	20	2	4	2	3	10	5	10	1	5	5	0	0	0	20	30	15	10	120	0	0	0	0	80	0	130
40700	1	4	2	1	1	4	1	2	1	0	1	1	3	0	0	1	2	3	2	2	0	1	1	29	5	1	6	3	13	5	10	1	7	7	0	0	8	30	30	24	2	0	20	0	0	0	0	0	90
40800	1	4	2	1	2	5	2	1	2	0	1	1	3	0	0	1	1	3	1	0	0	1	1	30	3	3	8	3	11	5	13	1	6	5	0	0	8	5	5	12	10	0	20	0	0	0	0	0	132
40900	1	4	2	1	1	6	2	2	2	0	1	1	10	1	0	0	1	2	3	2	2	2	2	13	0	2	3	1	5	4	6	1	4	4	0	5	12	0	8	25	20	0	13	0	0	0	0	0	49
41000	1	4	2	1	1	6	1	2	2	0	1	1	3	0	0	1	2	3	2	0	1	0	1	25	2	5	8	2	10	6	12	2	5	7	0	0	8	25	30	19	15	0	0	0	0	0	0	0	100
41200	1	4	2	1	1	3	1	0	1	0	1	1	3	0	0	1	1	3	1	0	0	1	1	28	3	3	10	5	13	5	13	2	6	7	0	0	2	60	50	32	10	0	0	0	0	0	0	0	112
50100	1	5	2	1	1	8	2	4	2	0	1	1	10	0	0	1	1	2	5	2	2	1	2	35	3	3	3	5	4	8	6	2	8	4	0	0	4	0	50	0	0	0	10	0	0	0	0	0	175
50200	1	5	2	2	1	5	3	0	2	0	1	1	5	0	1	1	1	2	2	3	1	2	2	23	2	4	3	1	8	4	5	5	2	7	30	0	0	5	100	15	20	0	0	0	0	0	0	0	185
50300	1	5	2	1	2	8	5	1	2	0	1	1	10	0	1	1	2	3	5	5	2	0	0	32	1	1	2	1	5	4	12	2	5	6	25	0	0	20	44	60	20	0	0	0	0	0	0	0	65
50400	1	5	2	1	1	7	2	4	1	0	1	1	5	0	1	0	2	2	1	4	2	2	0	53	2	3	5	5	4	10	13	5	5	7	0	0	0	40	58	12	0	0	30	0	0	0	0	0	150
50500	1	5	1	1	1	4	1	1	2	0	1	1	30	0	0	1	1	3	3	2	2	2	0	8	1	2	3	0	5	7	3	1	3	5	0	0	0	0	10	30	0	0	0	0	0	0	0	0	140
50600	1	5	2	1	1	8	2	4	2	0	1	1	10	0	1	1	1	2	3	2	1	2	2	19	4	5	2	1	4	5	5	2	3	5	0	0	10	30	60	10	12	0	3	0	0	0	0	0	115
50700	1	5	2	1	1	9	2	4	2	0	1	1	5	0	1	1	1	2	2	2	0	0	1	30	3	3	10	1	10	9	2	1	20	10	0	0	10	20	97	8	30	0	6	0	0	0	0	0	165
50800	1	5	2	1	2	3	1	0	2	0	1	1	5	0	0	1	1	4	7	6	3	2	1	18	2	3	5	1	6	8	10	2	8	7	0	0	0	0	10	5	15	0	0	0	0	0	0	0	85
50900	1	5	2	1	2	5	1	3	1	0	1	1	5	0	1	1	1	3	6	3	0	0	0	30	10	5	4	1	3	5	4	1	5	7	0	0	28	30	40	25	60	10	36	0	0	0	0	0	100
51000	1	5	2	2	1	3	1	0	2	0	1	1	15	0	1	1	1	3	3	2	2	2	3	20	8	5	8	1	15	5	15	2	5	4	0	0	0	11	20	30	70	0	18	0	0	0	0	0	175
51200	1	5	2	1	1	4	2	0	2	0	1	1	5	0	1	0	1	3	4	5	6	4	2	18	3	4	6	4	5	6	4	2	2	8	0	0	0	0	20	0	20	0	0	0	0	0	0	0	100
60100	1	6	2	1	1	12	1	5	5	1	2	1	30	0	0	1	2	2	4	0	0	0	2	26	4	0	5	4	10	5	13	2	5	11	0	0	20	15	40	12	80	0	0	0	0	0	0	0	110
60200	1	6	2	1	1	4	2	0	2	0	1	1	5	0	0	1	3	2	2	0	0	0	0	13	4	2	5	5	9	12	13	1	7	7	0	0	0	15	30	40	15	0	24	0	0	0	0	0	173
60300	1	6	2	2	2	4	2	0	2	0	1	1	10	0	0	0	3	3	0	0	0	0	0	22	3	1	5	2	10	9	20	2	7	10	0	0	0	0	50	80	52	80	0	0	0	0	0	0	135
60400	1	6	2	1	1	5	1	2	2	0	1	1	30	0	0	0	1	3	1	0	0	0	0	26	3	2	5	2	10	7	6	2	13	10	0	0	80	0	0	0	20	20	0	0	0	0	0	0	171
60500	1	6	2	1	1	5	2	1	2	0	1	1	60	0	0	0	2	2	0	0	0	0	0	16	2	1	3	1	4	7	10	1	12	8	0	0	0	0	40	20	0	0	0	0	0	0	0	0	105
60600	1	6	2	2	1	4	2	0	2	0	1	1	10	0	0	1	1	3	2	0	2	2	0	16	2	2	3	3	11	7	12	2	16	9	0	0	0	0	20	32	5	0	18	0	0	0	0	0	145
60700	1	6	2	1	1	3	1	0	2	0	1	1	30	0	0	0	2	2	3	2	2	0	0	17	2	1	3	1	5	6	4	1	6	6	0	0	0	0	10	69	15	0	0	0	0	0	0	0	115
60900	1	6	2	1	1	4	2	0	2	1	1	1	60	0	0	0	3	2	2	4	2	3	0	19	3	4	9	1	7	7	13	2	11	14	0	0	0	21	43	86	26	30	35	0	0	0	0	0	160
61000	1	6	2	1	2	5	2	1	2	0	1	1	25	0	0	1	1	2	6	3	4	2	0	19	2	2	5	1	8	6	8	2	10	12	0	0	0	30	50	100	86	40	30	0	0	0	0	0	128
61100	1	6	2	1	1	4	2	0	2	1	1	1	20	0	0	0	2	2	7	3	4	3	2	15	1	2	4	1	9	7	10	1	7	11	0	0	0	0	10	45	20	0	0	0	0	0	0	0	86
61200	1	6	2	1	2	8	1	5	1	0	1	1	15	0	0	0	2	3	0	0	0	2	0	20	2	5	5	2	19	15	9	2	15	13	0	0	0	0	89	64	90	10	15	0	0	0	0	0	140
70100	1	7	2	1	1	5	2	1	2	0	1	1	20	0	0	0	2	2	7	6	3	2	2	10	0	0	0	0	3	3	3	1	5	7	0	0	12	20	0	13	0	0	0	0	0	0	0	0	55
70200	1	7	2	1	2	7	2	3	2	0	1	1	60	0	0	0	2	1	7	3	0	4	2	14	1	1	2	0	6	3	2	1	4	4	0	0	20	10	5	86	0	0	0	0	0	0	0	0	72
70300	1	7	2	1	1	5	3	0	2	1	1	1	5	0	0	0	4	2	3	0	3	3	2	15	0	0	5	0	8	4	0	1	4	12	0	0	0	0	40	0	0	0	0	0	0	0	0	0	60
70400	1	7	2	1	2	6	1	2	2	0	1	1	10	0	0	0	2	2	7	4	4	4	0	10	0	2	3	2	5	6	4	2	6	7	0	0	40	30	70	100	0	0	0	0	0	0	0	0	52
70500	1	7	2	1	1	7	2	3	2	0	1	1	30	0	0	1	4	2	3	0	3	2	0	16	5	6	19	7	30	8	10	1	10	11	0	0	12	15	30	0	30	0	45	0	0	0	0	0	120
70600	1	7	2	1	1	5	2	0	2	0	1	1	10	0	0	1	1	3	0	0	0	0	0	34	4	6	7	5	24	4	13	2	9	8	0	0	0	20	18	16	25	0	40	0	0	0	0	0	145
70700	1	7	2	1	2	8	1	5	2	0	1	1	10	0	0	0	2	1	7	7	7	2	7	4	0	0	7	4	0	5	2	1	3	4	0	2	0	0	0	20	0	0	0	0	0	0	0	0	45
70800	1	7	2	1	2	8	1	4	2	0	1	1	5	0	0	0	2	3	4	2	2	4	0	17	3	2	5	2	19	15	14	2	13	17	0	0	0	0	40	104	10	0	10	0	0	0	0	0	137
70900	1	7	2	1	2	10	2	3	4	0	1	1	60	0	0	0	2	2	5	1	4	5	3	20	1	2	5	0	10	11	4	2	15	9	0	0	26	25	25	40	0	0	0	0	0	0	0	0	89
71000	1	7
71100	1	7	2	1	2	9	2	4	1	0	1	1	20	0	0	0	2	2	0	0	2	1	0	31	4	7	4	2	9	4	16	2	7	8	0	0	20	23	27	36	19	5	4	0	0	0	7	0	128
71200	1	7	2	1	1	4	2	0	2	0	1	1	5	0	0	1	4	3	1	2	0	0	1	22	20	10	19	7	13	3	7	1	12	7	0	0	3	12	19	0	5	0	0	0	0	0	0	0	102
80100	0	8	2	1	2	6	1	3	1	0	1	1	60	1	0	0	2	1	7	2	1	4	2	14	1	1	3	1	4	4	3	2	9	15	0	6	20	0	0	15	0	0	0	0	0	0	0	0	58
80200	0	8	2	1	2	4	2	0	2	0	1	1	60	1	0	0	2	2	7	1	3	3	2	12	1	1	3	0	3	3	3	1	6	3	3	4	0	0	10	130	5	0	0	0	0	0	0	0	50
80300	0	8	1	4	1	10	2	5	3	0	1	1	50	1	0	0	2	2	7	2	2	3	4	15	0	1	4	2	10	6	1	2	6	4	0	4	26	15	22	7	0	0	0	0	0	0	0	0	57
80400	0	8	2	1	2	8	1	5	1	2	1	1	60	1	0	1	2	1	7	1	4	5	2	13	0	1	4	0	3	4	0	2	3	3	0	6	0	0	50	21	0	0	0	0	0	0	0	0	52
80500	0	8	2	1	1	6	3	1	2	0	1	1	60	1	0	0	2	1	7	3	3	6	1	12	0	1	1	0	2	3	2	1	4	3	0	6	0	15	0	30	0	0	0	0	0	0	0	0	45
80600	0	8	2	1	1	11	3	6	1	0	1	1	60	1	0	0	2	1	4	4	2	3	2	15	1	3	3	1	5	4	4	2	7	10	0	12	27	10	40	65	10	0	0	0	0	0	0	0	35
80700	0	8	2	1	1	5	2	1	2	0	1	1	40	1	0	0	2	2	7	3	2	3	4	13	1	0	5	0	4	4	7	2	6	4	0	5	0	2	50	88	10	0	0	0	0	0	0	0	59
80800	0	8	1	1	1	8	1	4	2	0	1	1	40	1	0	1	2	2	4	2	3	2	2	14	1	2	4	1	5	4	2	2	7	8	0	8	20	0	45	45	20	0	0	0	0	0	0	0	60
80900	0	8	2	2	1	5	3	0	2	1	1	1	40	1	0	0	2	2	7	0	2	3	0	14	12	1	2	0	4	4	5	2	5	4	0	5	0	50	20	32	20	0	0	0	0	0	0	0	50
81000	0	8	1	1	1	11	3	5	3	0	2	1	60	1	0	0	2	2	7	3	0	2	2	17	2	3	4	1	6	4	5	2	7	4	0	14	34	15	35	30	30	0	0	0	0	0	0	0	87
81100	0	8	1	1	1	7	2	3	2	0	1	1	30	1	0	0	2	2	7	3	1	4	1	12	0	2	3	0	3	4	4	1	6	8	0	4	0	1	0	48	4	0	0	0	0	0	0	0	68
81200	0	8	2	1	1	8	3	3	2	0	1	1	50	1	0	0	2	2	7	3	2	4	0	19	1	2	4	0	5	3	10	2	5	12	0	4	0	0	60	35	0	0	0	0	0	0	0	0	49
90100	1	9	2	1	1	8	2	4	2	0	1	1	5	0	0	1	2	3	0	0	0	1	0	25	4	3	2	4	15	5	21	2	17	7	0	0	0	0	30	2	0	0	0	0	0	0	0	0	180
90300	1	9	2	1	1	5	3	0	2	0	1	1	2	0	0	1	4	2	2	0	1	1	0	21	3	3	2	3	15	7	13	1	4	10	0	0	0	20	12	1	43	0	0	0	0	0	0	0	142
90400	1	9	2	1	1	3	1	0	2	0	1	1	3	0	0	0	2	2	6	4	3	7	4	11	2	3	2	0	15	5	7	1	3	3	0	0	0	0	2	1	10	0	0	0	0	0	0	0	75
90500	1	9	2	1	1	6	0	1	5	0	4	1	1	0	0	1	2	3	6	0	5	4	0	33	3	0	12	0	13	5	10	1	30	6	0	0	0	0	23	1	45	60	40	0	0	40	0	0	95
90700	1	9	2	1	2	8	3	3	2	0	1	1	8	0	0	1	3	3	2	1	3	2	1	19	4	6	2	3	15	5	12	2	9	7	0	0	0	18	0	3	0	0	0	0	0	0	0	0	95
90800	1	9	2	1	1	4	3	0	1	0	1	1	2	0	0	1	2	2	4	0	2	0	0	12	7	0	3	0	20	3	10	1	12	3	0	0	0	12	30	2	20	20	30	0	0	0	0	0	125
91000	1	9	2	1	1	8	1	4	2	0	2	1	3	0	0	1	2	1	6	0	2	5	1	23	1	2	4	0	7	3	0	1	4	3	0	0	0	20	12	1	25	0	38	0	0	0	0	0	125
91100	1	9	2	1	1	4	2	0	2	0	1	1	15	0	0	0	1	2	6	0	0	0	1	15	3	2	2	4	16	4	10	1	7	8	0	0	0	0	20	1	0	0	0	0	0	0	0	0	100
91200	1	9	2	1	1	8	1	5	2	0	1	1	10	0	0	1	3	2	3	1	2	1	0	31	3	5	5	4	13	3	10	2	5	8	0	0	6	20	24	1	25	0	0	0	0	0	0	0	129
100100	1	10	2	1	2	9	2	4	3	0	1	1	5	0	0	1	1	2	2	0	0	0	0	36	4	4	6	4	10	7	16	2	12	11	0	0	12	0	20	0	5	0	6	0	0	0	0	0	140
100200	1	10	2	1	1	8	1	5	1	0	0	1	5	0	0	0	1	2	0	1	0	0	0	21	7	13	8	3	13	3	20	1	8	9	0	0	12	0	55	0	0	0	45	0	0	0	0	0	100
100300	1	10	2	1	1	8	3	3	2	0	1	1	15	0	0	1	1	2	3	1	0	1	0	32	3	4	5	2	12	4	11	1	8	7	0	0	20	20	50	2	70	0	0	0	0	0	0	0	110
100400	1	10	2	1	1	6	2	2	1	0	1	1	10	0	0	0	1	2	3	0	1	2	0	24	5	4	7	3	9	6	10	2	7	9	0	0	0	27	36	8	15	0	0	0	0	0	0	0	110
100500	1	10	2	1	2	3	1	0	1	1	1	1	8	0	0	0	1	2	2	0	0	0	0	14	2	3	5	2	8	5	4	1	6	5	0	0	0	20	60	9	13	0	30	0	0	0	5	0	73
100600	1	10	2	1	1	8	3	3	2	0	1	1	10	0	0	0	1	3	0	0	0	0	0	21	3	3	5	2	7	8	11	2	16	9	0	0	20	10	40	24	26	0	18	0	0	0	0	15	125
100700	1	10	2	1	1	4	1	1	1	0	1	1	10	0	0	1	1	7	2	1	0	0	0	25	5	3	7	3	6	4	11	2	6	7	0	0	25	16	14	27	38	0	18	0	0	0	0	0	95
100800	1	10	2	3	1	4	2	0	2	2	1	1	15	0	0	1	1	2	2	2	0	0	0	13	3	2	1	1	4	4	24	1	6	7	0	0	0	26	17	7	25	0	0	0	0	0	0	18	113
100900	1	10	2	2	2	5	3	0	2	0	1	1	20	0	0	1	1	2	3	2	1	1	0	19	3	3	2	4	7	5	12	2	5	8	0	0	0	7	25	12	10	0	0	0	0	0	0	0	93
101000	1	10	2	1	2	5	1	2	2	0	1	1	7	0	0	1	1	2	0	0	0	0	0	26	3	1	4	2	6	7	11	2	13	9	0	0	20	154	29	9	14	0	5	0	0	0	6	0	123
101100	1	10	2	1	1	6	2	2	2	0	1	1	15	0	0	0	1	2	1	0	0	0	0	36	2	2	3	2	8	6	5	2	10	10	0	0	25	0	17	24	0	0	0	0	0	0	0	0	132
101200	1	10	2	1	1	9	1	4	3	1	2	1	5	0	0	1	1	2	3	0	0	1	0	36	3	4	6	3	7	5	13	2	15	9	0	0	60	30	56	46	45	0	0	20	0	0	3	0	158
110100	0	11	2	1	1	4	2	0	2	0	1	1	60	1	0	1	4	2	5	3	1	4	3	6	2	1	1	1	5	4	5	1	5	3	0	4	0	0	35	52	3	0	0	0	0	0	0	0	60
110200	0	11	2	2	1	3	1	0	2	0	1	1	30	1	0	0	2	5	7	5	6	5	3	6	1	1	1	0	1	4	0	3	2	3	0	5	0	20	0	0	0	0	0	0	0	0	0	0	30
110300	0	11	2	1	1	5	3	0	2	0	1	1	60	1	0	0	2	1	5	7	7	3	5	5	0	2	0	0	2	3	5	1	2	3	0	2	0	10	51	3	0	0	0	0	0	0	0	0	42
110400	0	11	2	1	2	4	3	0	1	0	1	3	60	1	0	0	2	1	6	7	3	4	2	10	0	0	2	1	2	4	3	1	2	7	0	3	0	0	0	4	0	0	0	0	0	0	0	0	38
110500	0	11	2	1	1	4	1	0	2	0	1	1	45	1	0	0	3	3	5	6	2	2	0	5	3	2	1	0	0	1	2	2	5	2	0	1	0	0	2	0	0	0	0	0	0	0	0	0	26
110600	0	11	2	1	1	8	2	3	3	1	1	1	40	1	0	0	3	5	6	4	5	2	3	6	2	2	5	1	4	3	5	1	5	3	0	2	0	0	5	8	0	0	0	0	0	0	0	0	30
110700	0	11	2	1	1	5	2	1	2	0	1	1	30	0	0	0	2	2	5	5	4	2	4	5	2	2	3	1	2	4	2	1	5	3	0	2	0	0	15	3	10	0	0	0	0	0	0	0	50
110800	0	11	2	1	1	7	2	4	1	0	1	1	30	1	0	0	2	2	5	5	4	2	0	9	0	2	0	0	1	2	1	0	3	3	0	2	0	15	0	0	0	0	0	0	0	0	0	0	28
110900	0	11	2	1	1	5	1	2	1	0	1	1	30	1	0	1	2	2	7	7	7	3	3	12	0	3	1	0	2	4	2	1	4	0	0	2	0	3	26	60	0	0	0	0	0	0	0	0	55
111000	0	11	2	1	1	8	3	3	2	0	1	1	30	1	0	0	2	2	5	3	2	3	2	8	0	3	2	0	3	4	1	1	8	3	0	2	90	25	0	0	0	0	0	0	0	0	0	0	45
111100	0	11	2	1	2	8	4	2	2	0	1	1	60	1	0	0	2	1	5	2	3	4	3	19	2	2	1	0	2	4	4	1	4	3	0	4	0	0	0	4	0	0	0	0	0	0	0	0	50
111200	0	11	2	1	2	6	2	1	2	0	1	1	38	1	0	0	2	1	5	7	6	3	4	6	1	5	2	1	3	4	5	1	5	7	0	0	0	0	2	15	2	0	0	0	0	0	0	0	90
120100	1	12	2	1	1	10	2	4	3	0	1	1	5	0	0	1	2	3	0	1	2	1	2	19	4	4	3	2	9	7	14	2	11	4	0	0	0	5	36	1	17	0	0	0	0	0	0	0	105
120200	1	12	2	1	1	4	2	0	2	0	1	1	4	0	0	1	2	3	1	2	2	1	1	20	3	5	2	2	14	13	16	2	14	7	0	0	0	0	40	2	26	0	0	0	0	0	0	0	173
120300	1	12	2	1	1	7	5	0	2	0	1	1	8	0	0	1	2	3	1	1	1	1	1	25	2	4	3	2	9	7	14	2	8	4	0	0	0	16	41	2	13	0	0	0	0	0	0	0	148
120400	1	12
120500	1	12	2	1	1	8	1	5	2	0	1	1	5	0	0	0	2	2	2	1	3	2	3	35	4	3	3	1	5	8	12	2	10	8	0	0	0	20	60	4	40	0	0	0	0	0	0	0	150
120600	1	12	2	1	1	7	2	3	2	0	1	1	7	0	0	1	2	2	1	2	1	1	2	23	3	5	2	2	8	6	13	2	12	4	0	0	0	0	30	3	0	0	0	0	0	0	0	0	128
120700	1	12	2	1	1	6	2	2	2	0	1	1	5	0	0	1	2	2	2	1	1	2	2	10	4	5	3	3	10	5	9	9	6	7	5	0	0	0	0	2	0	0	0	0	0	0	0	0	139
120800	1	12	2	1	1	12	4	6	2	1	1	1	7	0	0	1	2	2	1	2	1	2	1	22	9	4	3	2	13	5	13	2	12	3	0	0	0	10	43	1	0	0	0	0	0	0	0	0	130
120900	1	12	2	1	1	7	3	2	2	0	1	1	5	0	0	1	2	2	1	1	0	0	0	31	4	3	3	2	13	5	15	2	9	4	0	0	0	0	28	1	0	0	0	0	0	0	0	0	99
121000	1	12	2	2	1	4	1	2	1	0	1	1	3	0	0	0	2	2	2	1	2	3	0	13	3	0	2	3	16	3	11	1	5	8	0	0	0	10	20	2	20	0	0	0	0	0	0	0	115
121100	1	12	2	1	1	9	2	5	2	0	1	1	7	0	0	1	2	2	1	2	2	1	2	33	8	10	5	1	6	7	12	2	8	10	28	0	0	15	49	3	0	0	0	0	0	0	0	0	100
121200	1	12	2	1	1	4	2	0	2	0	1	1	7	0	0	1	2	2	1	2	2	2	1	11	7	5	2	0	13	4	8	2	5	5	8	0	0	0	0	1	0	0	0	0	0	0	0	0	141
130200	0	13	2	1	2	5	3	0	2	0	1	1	14	1	0	0	3	2	2	1	2	3	4	20	1	3	2	1	5	4	10	1	6	5	0	7	0	5	0	3	25	0	0	0	0	0	0	0	60
130300	0	13	2	1	1	6	2	2	2	0	1	1	16	1	0	0	3	2	2	4	2	3	2	16	2	6	2	1	8	3	13	1	9	4	0	7	0	0	0	0	0	0	0	0	0	0	0	0	69
130400	0	13	2	1	1	9	1	4	2	0	2	1	15	1	0	0	3	1	2	4	4	3	4	11	1	3	2	1	3	4	5	1	4	3	0	6	0	17	6	1	0	0	0	0	0	0	0	0	38
130500	0	13	2	1	1	7	2	3	2	0	1	1	19	1	0	0	3	2	2	2	4	3	2	6	1	4	1	2	9	3	7	1	8	3	0	3	0	0	0	2	0	0	0	0	0	0	0	0	39
130600	0	13	2	1	2	4	2	0	2	0	1	1	16	1	0	0	3	1	3	1	3	4	2	15	1	1	2	1	4	3	10	1	4	4	0	3	0	0	0	2	0	0	0	0	0	0	0	0	45
130700	0	13	2	1	1	5	2	1	2	0	1	1	15	1	0	0	3	2	2	4	5	2	3	9	0	3	3	0	12	4	0	1	6	4	0	4	0	0	0	0	0	0	0	0	0	0	0	0	40
130800	0	13	2	1	1	8	2	4	2	0	1	1	5	1	0	0	2	2	7	0	6	6	7	2	0	5	4	0	0	3	1	1	5	15	0	6	0	0	40	20	0	0	0	0	0	0	0	0	37
130900	0	13	2	1	1	8	3	3	2	1	1	1	10	1	0	0	2	2	7	4	5	4	3	16	3	5	3	2	7	3	1	1	5	7	33	7	0	0	20	1	0	0	0	0	0	0	0	0	71
131000	0	13	2	1	1	8	4	0	3	0	1	1	45	1	0	0	2	1	7	0	6	7	0	11	1	1	2	1	1	2	5	1	4	3	0	8	0	0	5	25	0	0	0	0	0	0	0	0	35
131100	0	13	2	1	1	7	4	2	1	0	1	1	10	1	0	0	3	2	2	3	4	2	3	9	0	0	4	1	0	2	3	1	4	5	0	8	0	0	0	0	0	0	0	0	0	0	0	0	40
131200	0	13	2	1	1	6	1	3	2	0	1	1	10	1	0	0	3	2	2	4	2	2	3	8	1	1	7	0	3	5	4	1	10	3	0	5	0	0	0	0	0	0	0	0	0	0	0	0	50
140100	0	14	2	1	1	5	2	1	2	0	1	1	30	1	0	0	4	2	3	4	4	3	3	20	3	9	15	3	15	5	7	1	7	13	0	9	26	0	0	0	0	0	0	0	0	0	0	0	95
140200	0	14	2	1	1	6	1	3	2	0	2	1	30	1	0	0	4	1	4	3	3	2	2	20	3	6	7	0	3	7	0	1	4	4	0	1	0	0	34	30	0	0	13	0	0	0	0	0	80
140300	0	14	2	1	1	6	1	4	1	0	0	1	60	1	0	0	4	2	6	2	3	4	2	30	0	3	4	0	4	4	3	1	3	4	0	4	20	0	0	0	0	0	0	0	0	0	0	0	60
140400	0	14	2	1	1	5	2	2	1	0	1	1	60	1	0	0	3	2	4	2	1	3	4	22	0	2	6	5	7	7	10	1	5	7	0	5	17	0	10	22	0	0	0	0	0	0	0	0	90
140500	0	14	2	1	1	4	1	1	2	0	1	1	10	1	0	0	4	2	7	3	3	4	2	15	0	0	7	0	7	4	4	1	5	4	0	7	40	0	20	40	0	0	0	0	0	0	0	0	50
140600	0	14	2	1	1	6	1	4	1	0	1	1	60	1	0	0	4	2	4	4	3	3	2	19	5	8	3	0	10	4	7	1	4	4	0	4	0	13	0	25	0	0	0	0	0	0	0	0	60
140700	0	14	1	8	1	4	1	1	2	0	1	1	10	1	0	0	4	2	3	5	3	4	2	14	7	10	13	0	13	7	13	1	10	8	0	7	20	0	70	0	50	0	0	0	0	0	0	0	90
140800	0	14	2	1	2	8	3	3	2	0	1	1	60	1	0	0	4	2	4	0	3	4	3	19	1	3	18	9	11	7	13	1	5	9	0	7	40	6	17	0	0	0	0	0	0	0	0	0	90
140900	0	14	2	1	2	5	1	2	2	0	1	1	60	1	0	0	4	2	7	3	4	3	2	15	0	9	5	0	7	4	5	1	4	4	26	1	20	20	15	0	10	0	0	0	0	0	0	0	78
141000	0	14	2	1	1	5	1	3	1	0	1	1	8	1	0	0	4	1	4	1	3	4	2	26	3	0	10	4	3	7	0	1	12	8	0	5	6	0	0	0	0	0	0	0	0	0	0	0	30
141100	0	14	2	1	1	8	2	5	1	0	1	1	15	1	0	0	4	1	3	3	4	7	3	23	3	0	17	0	3	7	7	1	4	12	0	3	0	0	0	13	0	0	0	0	0	0	0	0	60
141200	0	14	1	1	1	5	2	0	3	1	2	1	20	1	0	0	2	2	7	5	6	6	7	10	3	2	1	1	5	3	4	1	6	3	0	4	0	0	10	2	0	0	0	0	0	0	0	0	40
150100	0	15	2	1	1	7	2	2	2	0	1	2	15	1	0	0	3	1	5	3	4	3	4	15	1	3	4	2	5	7	5	2	3	4	0	3	50	10	20	30	0	0	0	0	0	0	0	0	35
150200	0	15	2	1	1	6	2	2	2	0	1	1	30	1	0	0	3	2	7	5	4	4	5	15	3	0	3	0	4	7	3	2	8	7	0	3	25	45	6	18	0	0	0	0	0	0	0	0	60
150300	0	15	2	1	1	4	2	0	2	0	1	1	15	1	0	1	2	2	2	2	2	2	2	4	0	1	4	5	6	4	6	2	5	9	0	6	85	10	5	60	20	20	15	0	0	0	0	0	55
150400	0	15	2	1	1	6	2	2	2	0	1	1	5	1	0	0	3	1	7	3	4	3	3	13	0	0	3	0	0	2	2	1	3	0	0	2	0	0	0	20	0	0	10	0	0	0	0	0	28
150500	0	15	2	1	1	5	1	2	2	0	1	1	20	1	0	0	3	1	7	7	4	4	3	11	0	3	4	0	1	5	1	0	3	4	0	3	25	0	0	11	0	0	0	0	0	0	0	0	30
150600	0	15	2	1	1	5	2	1	2	0	1	1	60	1	0	0	3	3	6	6	6	3	2	30	0	5	3	0	6	5	3	1	3	4	100	6	5	30	50	18	20	0	0	0	0	0	0	0	56
150700	0	15	2	1	1	3	1	0	2	0	1	1	25	1	0	0	3	1	7	7	6	2	3	12	0	4	6	0	0	7	3	1	0	5	0	2	0	0	0	0	0	0	0	0	0	0	0	0	30
150800	0	15	2	1	1	8	2	5	1	0	1	1	10	1	0	0	4	2	6	4	2	3	1	18	1	3	5	1	5	7	3	1	5	7	0	3	30	20	80	42	0	0	0	0	0	0	0	0	62
150900	0	15	2	1	2	3	1	0	2	0	1	1	15	1	0	1	3	2	7	6	4	2	3	18	1	3	4	0	5	3	5	1	5	3	0	2	0	12	5	8	0	0	0	0	0	0	0	0	62
151000	0	15	2	1	2	5	1	3	1	0	1	1	20	1	0	0	3	2	7	7	3	4	2	12	0	3	5	3	0	5	5	2	3	5	0	3	0	0	0	30	0	0	0	0	0	0	0	0	26
151100	0	15	2	1	1	4	2	0	2	0	1	3	10	1	0	0	3	1	7	5	2	4	7	9	0	2	3	0	0	4	3	1	5	0	0	3	10	11	15	30	16	0	5	0	0	0	0	0	50
151200	0	15	2	1	1	4	2	0	2	0	1	1	45	1	0	1	3	1	7	6	3	4	5	20	1	3	4	0	3	4	2	1	5	5	0	3	0	15	10	32	5	0	0	0	0	0	0	0	39
160100	0	16	2	1	1	3	1	0	2	0	1	1	5	1	0	0	2	1	5	4	7	7	7	8	1	2	2	1	3	3	3	1	2	3	0	2	0	1	25	3	0	0	0	0	0	0	0	0	26
160200	0	16	2	1	2	3	2	0	1	0	1	1	2	1	0	0	2	3	4	4	3	3	3	10	2	3	3	1	3	4	9	1	3	4	0	3	0	12	5	16	0	0	0	0	0	0	0	0	37
160300	0	16	2	1	1	8	3	3	1	0	1	1	5	1	0	0	2	2	5	4	3	3	2	8	0	1	3	0	0	3	4	1	4	4	0	3	15	0	0	10	0	0	0	0	0	0	0	0	20
160400	0	16	2	1	1	3	2	0	1	0	1	1	5	1	0	1	2	2	5	3	2	2	2	10	0	1	2	1	6	4	4	1	5	10	0	4	0	2	50	15	0	0	0	0	0	0	0	0	35
160500	0	16	2	1	2	6	1	3	2	0	1	1	5	1	0	0	2	2	4	0	3	3	2	10	1	2	4	0	2	4	0	2	5	4	0	4	0	0	0	6	0	0	0	0	0	0	0	0	40
160600	0	16	2	1	1	4	2	0	2	0	1	1	30	1	0	0	2	2	7	5	3	2	2	9	0	3	2	1	2	3	3	1	3	3	0	3	0	0	0	0	0	0	0	0	0	0	0	0	15
160700	0	16	2	1	1	6	2	2	2	0	1	1	5	1	0	1	2	2	4	2	1	2	3	11	1	2	2	1	2	4	10	2	4	5	0	4	0	30	30	15	20	0	0	0	0	0	0	0	40
160800	0	16	2	1	1	7	1	1	4	0	1	1	5	1	0	1	2	3	5	2	2	2	3	10	0	0	3	0	1	3	5	1	4	4	0	3	0	1	5	28	0	0	0	0	0	0	0	0	48
160900	0	16	2	2	2	8	2	4	2	0	1	1	5	1	0	1	2	2	4	3	4	5	4	18	2	7	2	4	4	5	10	1	10	7	0	7	64	0	70	28	0	0	0	0	0	0	0	0	65
161000	0	16	2	1	1	4	1	0	3	0	1	1	5	1	0	1	2	2	5	4	3	3	2	15	1	2	5	1	8	4	2	1	5	6	0	5	0	5	20	13	0	0	10	0	0	0	0	0	60
161100	0	16
161200	0	16	2	1	1	6	2	2	2	0	1	1	30	1	0	0	2	2	5	7	3	7	4	8	0	2	4	1	0	4	1	2	3	4	0	3	0	0	0	16	0	0	0	0	0	0	0	0	40
170100	0	17	2	1	1	5	2	1	2	0	1	1	10	1	0	0	2	2	4	4	2	3	3	11	1	3	4	2	5	4	11	2	5	5	0	3	10	0	17	25	0	0	5	0	0	5	0	0	30
170200	0	17	2	1	1	8	2	4	2	0	1	1	16	1	0	0	2	3	3	4	3	4	4	15	2	2	6	0	3	3	6	1	2	3	0	3	8	10	20	10	0	0	0	0	0	0	0	0	28
170300	0	17	2	1	2	1	0	0	1	0	1	1	10	1	0	0	1	3	4	3	2	2	0	13	3	4	3	4	4	4	4	1	5	4	0	3	0	2	20	12	15	0	0	0	0	0	0	0	45
170400	0	17	2	1	2	4	2	0	1	0	1	1	30	1	0	0	2	2	4	3	2	3	5	12	1	2	5	2	3	3	9	1	6	6	0	5	6	9	12	15	5	0	8	0	0	0	0	0	25
170500	0	17	2	1	2	7	3	2	1	0	1	1	10	1	0	0	2	3	4	3	2	3	3	10	2	3	4	2	11	5	7	1	5	5	0	4	20	5	40	20	0	0	0	0	0	0	0	0	65
170600	0	17	2	1	1	4	2	0	2	0	1	1	15	1	0	0	4	2	7	3	2	3	1	34	0	16	5	0	3	4	21	1	4	8	0	5	0	0	30	0	10	0	0	0	0	0	0	0	90
170700	0	17	2	1	2	4	2	0	1	0	1	1	8	1	0	0	2	2	4	3	2	2	3	9	0	1	1	0	2	3	4	1	4	4	0	3	0	0	5	10	0	0	0	0	0	0	0	0	21
170800	0	17	2	1	1	7	3	3	0	0	0	1	5	1	0	0	4	2	4	7	3	4	4	9	0	3	3	0	4	3	5	1	4	3	0	3	16	3	30	15	0	0	10	0	0	0	0	0	42
170900	0	17	2	1	1	8	1	5	1	0	1	1	10	1	0	0	2	2	7	4	7	4	4	20	2	6	10	2	5	4	10	2	7	7	0	5	20	15	17	20	0	0	11	0	0	0	0	0	62
171000	0	17	2	1	2	6	2	2	2	0	1	1	10	1	0	0	2	2	4	4	3	2	3	10	1	2	3	1	5	3	4	1	3	4	0	3	12	8	45	15	5	0	0	0	0	0	0	0	39
171100	0	17	2	1	2	6	3	1	1	0	1	1	30	1	0	0	1	3	3	7	2	3	4	10	1	2	3	1	4	3	4	1	5	5	0	3	10	10	10	20	15	0	0	0	0	0	0	0	45
171200	0	17	2	1	1	6	1	3	2	0	1	1	10	1	0	1	4	3	3	4	1	1	2	14	1	2	3	1	7	5	7	1	6	6	0	4	12	8	20	21	30	0	5	0	0	0	0	0	58
180100	0	18	2	2	1	7	4	0	3	0	1	1	30	1	0	0	2	2	5	3	1	2	0	25	1	5	3	0	6	5	6	1	7	6	15	9	0	35	55	18	0	0	5	0	0	0	0	0	70
180200	0	18	2	1	1	2	1	0	1	0	1	1	30	1	0	0	1	2	5	0	1	2	1	5	1	2	2	1	4	3	5	1	3	5	0	4	0	0	12	12	0	0	0	0	0	0	0	0	60
180300	0	18	2	1	1	8	3	3	1	0	1	1	40	1	0	0	1	2	2	3	3	2	3	30	4	5	3	1	8	5	14	2	11	6	0	9	0	5	50	28	18	0	48	0	0	0	0	0	65
180400	0	18	2	1	2	6	3	0	2	0	1	1	30	1	1	1	1	2	7	7	5	3	2	25	3	4	3	0	6	6	16	2	9	6	0	5	0	12	30	4	0	0	0	0	0	0	0	0	90
180500	0	18	2	1	2	9	3	3	1	0	1	1	40	1	0	1	1	2	7	3	3	3	4	18	2	4	3	2	3	3	5	1	4	4	0	3	0	0	23	12	10	0	0	0	0	0	0	0	44
180600	0	18	2	1	2	9	3	4	2	0	1	1	30	1	0	0	1	1	7	5	2	4	4	20	1	4	2	0	4	3	6	1	4	4	13	4	0	7	25	10	5	0	0	0	0	0	0	0	65
180700	0	18	2	1	1	3	1	0	2	0	1	1	35	1	0	0	2	2	4	0	3	4	0	11	2	0	3	2	3	3	4	1	4	4	0	3	0	7	6	18	0	0	0	0	0	0	0	0	35
180800	0	18	2	1	2	8	2	5	1	0	1	1	30	1	0	0	2	1	7	5	1	3	0	18	0	2	3	0	4	4	5	1	10	6	0	3	12	0	0	8	0	0	0	0	0	0	0	0	45
180900	0	18	2	1	2	8	2	3	2	0	2	1	30	1	0	1	1	2	5	2	1	0	0	25	3	5	5	2	7	5	8	2	10	6	0	12	24	50	70	46	0	0	0	0	0	0	0	0	90
181000	0	18	2	1	1	7	2	1	2	1	1	1	25	1	0	0	1	2	7	3	2	4	0	28	3	3	3	2	4	5	11	2	9	6	0	4	0	0	15	22	0	0	0	0	0	0	0	0	60
181100	0	18	2	1	1	9	3	4	2	0	1	1	30	1	0	0	2	1	7	2	3	5	0	16	2	0	4	3	5	4	10	1	7	6	0	6	16	20	40	22	30	0	24	0	0	0	0	0	95
181200	0	18	2	1	2	7	3	2	2	0	1	1	30	1	0	0	1	2	4	2	2	1	2	17	0	4	4	2	4	4	10	1	10	6	0	6	20	12	60	15	8	0	0	0	0	0	0	0	75
190100	0	19	2	1	1	6	2	2	2	0	1	1	30	1	0	0	2	2	6	0	5	4	2	12	3	4	2	1	13	5	8	1	9	3	0	2	0	0	5	1	0	0	0	0	0	0	0	0	58
190200	0	19	2	1	1	4	2	0	1	0	1	1	5	1	0	1	2	2	3	4	3	2	3	10	1	1	2	1	4	3	9	1	5	4	0	4	0	15	17	20	0	0	0	0	0	0	0	0	32
190300	0	19	2	1	1	7	3	2	2	0	1	1	10	1	0	0	2	1	2	4	5	3	2	9	1	3	2	1	0	3	15	1	7	4	0	5	0	60	5	6	0	0	0	0	0	0	0	0	49
190400	0	19	2	1	1	9	2	5	2	0	1	1	10	1	0	0	3	1	2	4	3	3	2	18	1	5	3	1	8	4	11	1	1	3	0	7	0	6	8	1	0	0	0	0	0	0	0	0	50
190500	0	19	2	1	1	3	1	0	2	0	1	1	10	1	0	0	3	2	4	2	1	3	2	14	2	6	2	2	9	3	10	1	8	4	0	5	0	4	18	2	0	0	0	0	0	0	0	0	64
190600	0	19	2	1	1	9	4	3	2	0	1	1	7	1	0	0	3	2	2	4	5	3	3	16	2	5	1	1	5	3	9	1	8	4	0	4	8	0	0	0	0	0	0	0	0	0	0	0	56
190700	0	19	2	1	1	5	1	2	2	0	1	1	30	1	0	0	2	2	3	2	3	4	2	14	1	0	3	1	0	3	14	1	12	4	0	7	10	20	5	1	0	0	0	0	0	0	0	0	40
190800	0	19	2	1	1	4	2	0	2	0	1	1	40	1	0	0	2	1	7	0	4	5	3	13	1	3	2	1	3	4	6	1	6	5	0	6	0	40	10	6	35	0	15	0	0	0	0	0	48
190900	0	19	2	1	2	3	2	0	1	0	1	1	50	1	0	1	2	1	7	3	2	4	3	9	1	1	2	1	2	2	4	1	3	3	0	3	4	0	10	5	3	0	3	0	0	0	0	0	45
191000	0	19	2	1	2	4	2	0	2	0	1	1	10	1	0	0	2	2	4	4	2	2	3	10	1	2	2	1	4	3	6	1	4	3	0	3	0	10	26	17	8	0	29	0	0	0	0	0	31
191100	0	19	2	1	2	6	2	2	2	0	1	1	10	1	0	0	3	3	5	4	2	2	3	10	1	2	2	0	5	3	6	1	3	4	0	4	10	15	5	20	10	0	10	0	0	0	0	0	39
191200	0	19	2	1	1	4	1	2	1	0	1	1	15	1	0	0	4	1	4	2	3	5	2	18	3	7	13	6	14	9	13	1	7	9	0	6	0	0	5	0	0	0	0	0	0	0	0	0	90
200100	0	20	2	1	1	8	3	4	1	0	1	1	30	1	0	0	1	2	2	0	3	2	0	10	1	4	15	0	15	8	11	1	15	5	0	1	40	18	30	38	0	0	0	0	0	0	0	0	90
200200	0	20	1	1	1	6	3	1	2	0	1	1	30	0	0	0	1	1	4	1	3	4	1	9	1	4	4	0	5	4	4	1	4	6	0	0	0	0	0	0	0	0	0	0	0	0	0	0	45
200300	0	20	1	8	2	8	2	3	3	0	1	1	60	1	0	0	1	1	3	4	0	3	2	30	0	8	6	0	6	4	7	1	6	9	0	10	40	20	50	0	0	0	0	0	0	0	0	0	60
200400	0	20	2	1	2	8	2	4	2	0	1	1	30	1	0	0	1	2	3	0	1	1	0	25	7	4	19	3	13	9	0	1	11	7	0	7	24	0	100	0	0	0	0	0	0	0	0	0	90
200500	0	20	1	8	1	8	3	3	1	0	1	1	20	1	0	1	1	1	7	3	5	3	2	40	0	0	5	0	0	6	10	1	10	11	0	4	20	0	40	0	0	0	0	0	0	0	0	0	75
200600	0	20	2	1	1	7	2	3	2	0	0	1	30	1	0	0	1	1	7	0	4	5	2	12	0	0	3	0	0	5	0	1	5	8	10	5	0	0	5	0	0	0	0	0	0	0	0	0	52
200800	0	20	1	8	2	7	2	3	2	0	1	1	35	1	0	0	1	2	3	2	3	5	3	25	0	0	6	0	7	3	4	1	5	4	0	3	8	2	0	0	0	0	0	0	0	0	0	0	45
200900	0	20	2	1	1	4	1	1	2	1	1	1	60	1	0	0	1	1	4	4	4	3	1	25	3	11	20	0	9	4	6	1	7	5	0	7	40	0	20	0	0	0	0	0	0	0	0	0	80
201000	0	20	1	8	1	7	1	4	2	0	1	1	120	1	0	0	1	1	5	3	3	2	0	26	5	6	9	6	15	9	9	1	6	7	8	7	40	0	57	45	5	2	0	0	0	0	0	0	140
201100	0	20	2	1	1	5	2	0	2	0	2	1	60	1	0	0	1	1	4	6	3	4	2	10	0	10	7	0	3	3	9	1	3	10	0	7	0	7	35	38	0	0	0	0	0	0	0	0	52
201200	0	20	2	1	1	6	1	3	2	0	1	1	10	0	0	0	1	2	3	0	3	4	2	32	6	11	7	0	19	13	13	1	10	9	0	0	20	0	75	1	25	0	0	0	0	0	0	0	105
[truncated: 18 more columns]

## Sheet: Endline
hhid	arm	cluster	hhh04	hhh06	hhh07	hhd01	hhd02	hhd03	hhd04	hhd09	hhd05	wash01	wash02	wash03	wash05	wash06	wash07	hfs25	hfs36	hfs37	hfs38	hfs39	hfs40	hex01	hex02	hex03	hex04	hex05	hex06	hex07	hex08	hex09	hex10	hex11	hex12	hex13	hex15	hex17	hex19	hex21	hex23	hex25	hex27	hex29	hex31	hex33	hex35	hex37	hin28
10100	1	1	2	1	1	4	2	0	2	0	1	1	5	1	0	0	1	1	3	2	4	2	1	11	0	3	2	1	7	6	0	2	14	4	5	8	0	0	0	0	0	0	0	0	0	0	0	0	58
10200	1	1	2	1	1	2	1	0	1	0	1	1	10	1	0	0	1	1	3	3	4	2	1	5	0	2	4	3	8	5	12	1	7	6	0	7	0	0	0	2	0	0	0	0	0	0	0	0	49
10300	1	1	2	1	1	12	2	5	2	0	1	1	60	1	0	0	3	2	6	5	7	7	6	13	5	9	4	3	6	4	8	1	4	8	0	5	0	0	0	30	0	0	0	0	0	0	0	0	82
10400	1	1	2	1	1	3	1	0	2	0	1	1	51	1	0	0	3	1	4	3	4	3	2	6	0	0	3	2	9	8	7	2	10	4	0	6	0	0	0	0	0	0	0	0	0	0	0	0	50
10500	1	1	2	1	1	7	1	4	2	0	1	1	120	1	0	0	3	2	6	4	6	7	6	8	2	0	3	6	1	3	3	1	3	4	0	4	0	0	1	0	0	0	0	0	0	0	0	0	26
10600	1	1	2	1	1	6	2	2	2	1	1	1	60	1	0	1	3	2	6	5	6	7	3	10	2	0	2	1	2	3	6	1	3	4	0	2	0	0	0	0	0	0	0	0	0	3	0	0	26
10700	1	1	2	1	1	3	1	0	2	0	1	1	60	1	0	0	3	1	4	2	3	1	3	7	0	0	4	3	6	9	13	1	8	4	0	6	0	0	0	3	0	0	0	0	0	0	0	0	60
10800	1	1	2	1	1	5	1	2	2	0	1	1	41	1	0	0	3	1	2	2	4	1	3	6	0	0	4	3	5	7	0	1	11	4	0	6	0	0	0	2	0	0	0	0	0	0	0	0	40
10900	1	1	2	1	1	3	1	0	2	0	1	1	60	1	0	0	3	2	5	6	4	5	5	11	6	7	3	4	15	13	8	1	9	6	0	3	0	4	10	15	0	0	0	0	0	0	0	0	76
11000	1	1	2	1	1	3	1	0	2	0	1	1	120	1	0	1	3	2	5	6	5	6	4	9	3	5	2	2	4	5	6	1	3	4	0	2	0	5	11	9	8	0	0	0	0	0	0	0	35
11100	1	1	2	1	1	9	1	5	3	0	2	1	61	1	0	0	4	1	4	3	1	3	2	4	0	0	3	2	0	9	5	2	7	4	0	3	0	0	0	6	0	0	0	0	0	0	0	0	30
11200	1	1	2	1	1	7	1	4	2	0	1	1	59	1	0	0	4	1	4	2	2	3	1	7	0	0	3	4	0	8	10	1	5	3	0	4	0	0	0	2	0	0	0	0	0	0	0	0	40
20100	1	2	2	1	1	6	3	1	1	0	1	3	30	1	0	0	1	2	3	5	2	3	1	50	3	4	1	2	5	8	11	2	4	7	0	8	0	100	0	43	0	0	0	0	0	0	0	10	120
20200	1	2	2	1	1	8	2	4	2	0	1	1	60	1	0	1	4	2	3	3	3	1	1	40	3	7	10	5	20	27	20	2	24	8	0	14	25	95	0	28	35	0	0	0	0	0	0	0	150
20300	1	2	2	1	2	6	2	2	2	0	1	1	38	1	0	1	4	1	3	2	3	2	2	15	0	5	2	30	30	8	0	1	4	8	0	7	10	0	0	23	0	0	0	0	0	0	0	0	120
20400	1	2	2	1	1	5	2	1	2	0	1	1	60	1	0	1	1	2	3	7	3	2	1	40	5	4	8	5	7	4	8	2	3	4	0	8	6	20	0	27	0	0	0	0	0	0	0	0	100
20500	1	2	2	1	1	11	3	5	3	0	1	1	30	1	0	0	1	2	7	7	5	2	3	45	5	0	5	5	9	7	12	2	4	8	0	11	20	10	0	18	80	0	0	0	0	0	0	0	108
20600	1	2	2	1	1	9	3	0	5	0	3	1	30	1	0	1	4	2	7	7	3	2	1	20	4	15	30	4	14	4	5	1	5	4	68	13	35	35	23	38	0	0	0	0	0	0	0	20	152
20700	1	2	2	1	1	6	2	2	2	0	1	1	30	1	0	1	4	3	3	2	1	1	0	50	3	8	7	4	13	5	8	1	8	8	20	4	0	0	4	0	3	2	15	0	0	0	0	0	109
20800	1	2	2	1	1	7	2	2	2	0	1	1	30	1	0	1	4	2	3	4	4	3	1	45	2	4	7	2	7	4	4	1	3	4	0	5	0	0	0	17	0	0	0	0	0	0	0	0	91
20900	1	2	2	1	1	6	3	1	2	0	1	1	45	1	0	1	5	1	4	4	1	5	3	30	1	4	11	14	14	7	4	1	5	4	0	4	0	0	0	43	0	0	0	0	0	0	0	0	113
21000	1	2	2	1	1	5	2	1	2	0	1	1	10	1	0	0	4	1	3	3	1	5	3	38	0	0	1	3	1	3	4	1	3	4	0	2	12	0	0	0	0	0	0	0	0	0	0	0	91
21100	1	2	2	1	1	4	2	0	2	0	1	1	15	1	0	1	4	1	3	1	3	2	0	15	3	1	1	2	7	4	8	1	4	4	0	3	0	25	5	0	0	0	15	0	0	0	0	0	50
21200	1	2	2	1	1	9	2	4	2	0	1	1	60	1	0	0	2	1	2	2	2	3	1	20	1	2	5	11	10	4	6	1	4	4	0	8	20	15	2	33	9	0	10	0	0	0	0	0	50
30100	1	3	2	1	1	11	4	5	2	0	1	1	60	1	0	0	2	2	3	3	4	4	4	66	20	11	17	30	30	19	18	6	19	20	0	16	10	80	50	39	0	50	20	0	0	0	0	0	270
30200	1	3	2	1	1	6	2	0	3	1	2	1	60	1	0	0	2	1	7	5	6	7	6	9	3	0	0	0	2	7	4	4	10	4	0	12	0	2	5	0	0	0	0	0	0	0	0	0	55
30300	1	3	2	1	1	7	1	4	2	0	1	2	40	1	0	0	1	2	4	3	2	2	3	39	0	3	3	2	15	9	10	6	19	8	0	8	4	30	50	5	0	0	0	0	0	0	0	0	135
30400	1	3	2	1	1	3	1	0	2	0	1	1	50	1	0	0	2	2	4	5	3	6	3	50	15	4	5	3	15	9	0	2	15	8	0	15	0	0	0	8	0	0	0	0	0	0	0	0	150
30500	1	3	2	1	1	5	3	0	2	0	1	1	30	1	0	1	2	2	3	5	4	4	4	14	1	0	1	0	5	5	5	1	5	5	0	5	0	0	2	20	22	50	15	0	0	0	0	0	40
30600	1	3	2	1	1	5	1	2	2	0	1	1	10	1	0	0	1	1	5	0	5	5	2	15	4	3	4	2	9	5	8	2	18	7	0	5	5	6	15	8	0	0	15	0	0	0	0	0	75
30700	1	3	2	1	1	6	1	3	2	2	1	1	30	1	0	0	2	2	3	4	2	4	3	20	11	10	8	10	18	6	7	6	9	8	0	7	0	0	30	20	5	0	3	0	0	0	0	0	100
30800	1	3	2	1	1	10	2	6	2	3	1	1	50	1	0	0	2	2	5	4	4	5	5	21	8	9	1	2	6	4	4	1	8	4	0	6	3	0	0	2	0	0	0	0	0	0	0	0	60
30900	1	3	2	1	1	4	1	2	1	0	1	1	60	1	0	0	2	1	2	3	1	2	1	11	8	4	3	1	6	4	6	2	4	4	0	4	12	0	2	1	0	0	18	0	0	0	0	1	45
31000	1	3	2	1	1	4	2	0	2	0	1	1	60	1	0	0	2	1	4	3	4	3	4	19	9	13	5	1	5	8	15	3	10	8	0	13	0	10	15	2	5	0	0	0	0	0	0	0	50
31100	1	3	2	1	1	6	2	2	2	0	1	1	10	1	0	0	1	2	4	5	4	2	2	21	15	6	1	13	7	1	3	7	10	16	0	14	12	10	20	5	20	0	0	0	0	0	0	0	100
31200	1	3	2	1	1	7	1	4	2	0	1	1	10	1	0	0	1	1	3	2	2	3	1	7	3	4	1	2	6	9	8	2	10	8	0	6	0	0	0	2	0	0	0	0	0	0	0	0	55
40100	1	4	2	1	1	6	2	2	2	0	1	1	30	1	0	0	4	2	7	7	7	7	7	6	1	4	1	1	3	2	9	1	5	4	0	5	3	0	0	0	0	0	0	0	0	0	0	0	38
40200	1	4	2	1	1	4	2	0	2	0	1	1	40	1	0	1	2	1	6	2	3	5	5	4	3	2	1	1	3	2	1	1	3	4	0	3	0	0	0	0	0	0	0	0	0	0	0	0	33
40300	1	4	2	1	1	6	1	3	2	0	1	1	20	1	0	0	1	1	2	2	1	4	3	7	0	0	0	2	9	7	4	1	10	4	0	8	0	0	0	1	5	0	0	0	0	0	0	0	46
40400	1	4	2	1	1	6	1	3	2	0	1	1	15	1	0	0	1	1	2	3	4	2	2	5	0	0	0	3	10	7	8	2	6	3	0	6	0	0	0	3	0	0	0	0	0	0	0	0	43
40500	1	4	2	3	1	6	1	3	2	0	1	1	12	1	0	0	1	1	2	3	4	2	2	4	0	0	0	3	9	10	7	2	8	4	0	6	0	0	0	6	0	0	0	0	0	0	0	0	49
40600	1	4	2	1	1	5	1	2	2	0	1	1	13	1	0	0	1	1	1	1	4	3	2	6	2	0	0	3	7	8	10	2	9	3	0	6	0	0	0	0	0	0	0	0	0	0	0	0	40
40700	1	4	2	1	1	4	1	1	2	0	1	1	10	1	0	0	1	1	1	1	4	3	2	7	0	0	2	4	8	8	10	3	12	3	0	7	0	0	0	0	0	0	0	0	0	0	0	0	59
40800	1	4	2	1	1	5	2	1	2	0	1	1	7	1	0	0	1	1	2	2	4	1	2	7	0	0	3	2	10	6	8	2	9	4	0	4	0	0	0	0	0	0	0	0	0	0	0	0	48
40900	1	4	2	1	1	5	1	2	2	0	1	1	90	1	0	1	2	1	4	0	6	5	2	11	3	2	2	4	3	4	5	1	3	4	0	4	15	13	0	6	13	0	0	0	0	0	0	2	60
41000	1	4	2	1	1	7	1	3	2	0	1	1	45	1	0	0	4	1	4	3	4	3	2	14	5	3	3	10	5	9	6	1	9	7	0	5	10	20	0	4	0	0	11	0	0	0	0	0	65
41100	1	4	2	1	1	6	1	3	2	0	1	1	26	1	0	0	1	1	3	4	3	3	2	5	6	2	1	3	10	9	12	1	8	4	0	7	0	0	0	5	0	0	0	0	0	0	0	0	60
41200	1	4	2	1	1	3	1	0	2	0	1	1	39	1	0	0	1	1	2	3	4	3	1	7	0	0	3	4	11	9	0	3	13	7	0	5	0	0	0	3	0	0	0	0	0	0	0	0	60
50100	1	5	2	2	1	6	3	1	2	0	1	1	120	1	0	0	1	1	5	3	3	4	4	30	0	1	3	1	7	8	7	1	5	4	0	4	12	0	20	25	0	0	2	0	0	0	0	0	75
50200	1	5	2	2	1	5	3	0	2	0	1	1	60	1	0	0	1	2	3	3	3	2	1	25	2	2	2	1	7	4	5	1	13	8	0	5	0	0	0	0	0	0	0	0	0	0	0	0	130
50300	1	5	2	1	1	8	5	1	2	0	1	1	120	1	0	1	1	2	4	4	0	2	0	30	0	3	14	0	11	4	8	1	8	15	0	8	20	5	2	21	0	0	0	0	0	0	0	0	90
50400	1	5	2	1	1	4	2	0	2	0	1	1	120	1	0	1	1	2	7	4	4	3	1	30	2	0	15	1	15	8	8	1	5	12	0	15	0	0	0	19	0	0	20	0	0	0	0	0	98
50500	1	5	1	3	1	5	1	1	2	0	1	1	60	1	0	1	1	3	5	0	0	0	0	15	6	5	13	3	20	4	5	2	17	4	0	5	0	5	11	0	0	0	0	0	0	0	0	0	102
50600	1	5	2	1	1	10	2	6	2	0	1	1	120	1	0	1	1	2	3	0	2	1	4	30	2	7	10	1	6	7	4	1	4	4	0	5	24	10	0	20	8	0	0	0	0	0	0	0	90
50700	1	5	2	1	1	10	2	6	2	0	1	1	180	1	0	1	1	1	7	0	5	4	3	20	0	5	8	2	0	4	3	1	8	4	0	7	20	11	0	14	0	0	0	0	0	0	0	0	60
50800	1	5	2	1	1	4	2	0	2	0	1	1	120	1	0	0	1	2	3	1	3	2	1	10	3	2	5	3	10	5	9	1	3	4	0	4	0	0	0	18	1	0	0	0	0	0	0	0	65
50900	1	5	2	5	1	9	1	6	2	0	1	1	10	1	0	1	1	2	3	2	3	2	1	15	3	5	7	3	14	8	5	1	8	12	15	4	5	30	10	21	10	5	8	0	0	0	0	5	100
51000	1	5	2	1	1	6	1	0	4	0	4	1	120	1	0	1	1	2	3	3	2	1	1	30	5	0	3	3	2	3	5	1	6	4	0	4	0	60	0	0	40	0	0	0	0	0	0	0	65
51100	1	5	2	1	1	5	2	1	1	0	1	1	60	1	0	0	1	2	1	0	1	0	0	15	0	0	0	3	11	4	10	1	10	4	0	5	0	0	0	27	20	0	0	0	0	0	0	0	95
51200	1	5	2	1	1	5	3	0	2	0	1	1	60	1	1	1	1	2	2	2	2	2	1	20	7	6	3	8	15	9	6	2	10	8	0	7	0	0	0	0	0	0	0	0	0	0	0	0	120
60100	1	6	2	1	1	6	1	3	1	0	1	1	30	1	0	0	2	1	4	5	4	4	5	16	2	5	3	2	4	2	3	1	3	4	0	4	1	0	0	1	0	0	0	0	0	0	0	0	50
60200	1	6	2	1	1	4	2	0	2	0	1	1	10	1	0	0	2	1	7	3	3	4	5	9	2	1	0	2	2	4	5	1	5	2	0	4	0	0	2	1	0	0	0	0	0	0	0	0	42
60300	1	6	2	1	1	3	1	0	2	0	1	1	30	1	0	0	2	1	5	4	5	3	4	13	4	3	1	2	13	4	6	1	5	3	0	1	0	28	24	4	0	0	0	0	0	0	0	12	50
60400	1	6	2	1	1	6	2	2	2	1	2	1	60	1	0	0	1	1	3	1	3	1	3	24	1	0	1	1	5	9	10	1	9	8	0	4	5	5	5	10	0	0	0	0	0	0	0	0	70
60500	1	6	2	1	1	4	1	1	2	0	1	1	10	1	0	0	1	1	3	2	3	1	2	5	4	0	0	1	3	6	5	1	9	4	0	4	0	5	20	2	0	0	0	0	0	0	0	0	50
60600	1	6	2	1	2	4	1	1	2	0	1	1	5	1	0	0	1	1	4	2	1	2	1	6	1	1	0	1	4	6	2	1	6	4	0	5	0	0	5	3	0	0	0	0	0	0	0	0	40
60700	1	6	2	1	1	3	1	0	2	0	1	1	30	1	0	0	1	1	3	2	1	2	1	4	2	4	3	1	6	9	6	1	6	5	0	2	0	25	2	4	13	0	0	0	0	0	0	0	50
60800	1	6	2	1	1	4	2	0	2	0	1	1	60	1	0	0	3	1	5	0	6	7	4	7	2	0	1	1	5	2	1	1	3	2	0	3	6	0	0	14	0	0	0	0	0	0	0	5	25
60900	1	6	2	1	1	3	1	1	1	0	1	1	120	1	0	0	3	2	5	7	4	5	6	5	1	2	1	1	3	4	3	1	5	3	0	4	0	2	0	3	0	0	15	0	0	0	0	10	20
61000	1	6	2	1	1	9	3	4	2	1	1	1	120	1	0	0	3	2	5	3	5	6	4	11	5	6	2	4	11	3	6	1	4	4	0	6	8	0	0	1	0	0	11	0	0	0	0	0	52
61100	1	6	2	1	1	4	1	1	2	0	1	1	60	1	0	1	3	1	6	3	5	4	6	7	1	0	1	1	1	3	2	1	2	1	0	5	0	1	0	1	0	0	0	0	0	0	0	0	21
61200	1	6	2	1	1	6	1	2	3	0	1	1	10	1	0	0	3	1	2	3	2	1	4	5	2	4	1	1	9	6	4	1	9	4	0	7	0	0	0	2	5	0	0	0	0	0	0	0	50
70100	1	7	2	1	1	5	3	0	2	0	1	1	20	1	0	0	1	1	5	4	2	1	3	7	1	0	2	1	8	9	5	1	5	4	0	8	0	0	0	0	10	0	0	0	0	0	0	0	50
70200	1	7	2	1	1	8	2	4	2	0	1	1	11	1	0	0	1	1	2	4	1	3	2	5	0	0	0	1	0	9	0	1	8	4	0	7	0	0	0	2	0	0	0	0	0	0	0	0	40
70300	1	7	2	1	1	4	2	0	2	0	1	1	10	1	0	0	1	1	2	4	2	1	3	6	0	0	0	0	0	8	9	2	10	4	0	8	0	5	0	0	9	0	0	0	0	0	0	0	52
70400	1	7	2	1	1	7	1	4	2	0	1	1	10	1	0	0	1	1	4	2	3	2	3	12	0	2	0	1	5	7	4	1	8	3	0	4	0	5	5	10	7	0	0	0	0	0	0	0	62
70500	1	7	2	1	1	7	3	3	1	0	1	1	45	1	0	0	3	1	7	0	6	7	7	7	1	0	2	1	4	5	6	1	3	0	0	4	0	0	0	5	0	0	0	0	0	0	0	0	21
70600	1	7	2	1	1	5	3	0	2	0	1	1	35	1	0	0	2	2	6	4	5	6	5	10	8	9	8	6	14	7	14	1	7	4	0	4	8	34	10	5	9	0	0	0	0	0	0	0	72
70700	1	7	2	1	1	6	1	3	2	0	1	1	8	1	0	0	1	1	2	4	2	3	1	5	0	0	0	3	9	7	10	2	8	4	0	7	0	5	0	2	0	0	0	0	0	0	0	0	52
70800	1	7	2	1	1	9	1	3	4	0	1	1	10	1	0	0	1	1	3	4	2	1	3	5	0	0	3	3	8	7	10	2	11	4	0	5	0	4	0	4	0	0	0	0	0	0	0	0	50
70900	1	7	2	1	1	10	2	2	5	0	2	1	20	1	0	0	1	1	2	3	2	4	2	3	0	0	4	1	4	4	9	1	10	4	0	7	0	0	0	4	0	0	0	0	0	0	0	0	49
71000	1	7	2	1	1	5	3	0	2	0	1	1	10	1	0	0	1	1	2	2	4	3	5	5	0	0	3	2	9	7	10	2	8	4	0	6	0	0	0	2	0	0	0	0	0	0	0	0	50
71100	1	7	2	1	1	8	3	3	2	0	1	1	5	1	0	0	1	1	2	3	2	1	5	6	0	0	0	4	11	7	10	3	8	7	0	6	0	0	0	2	0	0	0	0	0	0	0	0	63
71200	1	7	2	1	1	3	1	0	2	0	1	1	7	1	0	0	1	1	2	1	4	2	3	6	0	0	0	4	8	9	12	3	9	6	0	7	0	0	0	1	0	0	0	0	0	0	0	0	60
80100	0	8	2	1	1	5	1	2	2	0	1	1	60	1	0	1	1	2	5	4	5	2	4	50	15	11	5	5	4	18	19	2	17	8	15	10	30	20	50	50	0	0	20	0	0	0	0	0	115
80200	0	8	2	1	1	4	2	0	2	0	1	1	60	1	0	1	1	1	7	4	2	3	1	30	3	6	3	2	2	2	8	2	10	9	5	5	0	10	15	9	0	0	7	0	0	0	0	0	50
80300	0	8	1	2	1	9	1	6	2	0	1	1	2	1	0	0	3	2	4	2	3	4	2	30	2	0	0	9	10	7	10	5	11	7	0	7	15	0	0	30	0	0	15	0	0	0	0	0	80
80400	0	8	2	1	1	8	1	5	2	0	1	1	1	1	0	1	1	2	4	3	5	5	5	40	2	7	4	3	4	7	4	3	11	0	0	7	36	30	45	10	0	0	90	0	0	0	0	0	75
80500	0	8	2	1	2	5	3	0	2	1	1	1	1	1	0	0	2	1	4	2	3	2	5	68	11	5	8	0	12	4	0	3	0	11	0	6	0	0	8	60	0	0	0	0	0	0	0	0	60
80600	0	8	2	1	1	9	3	4	2	0	1	1	50	1	0	1	1	1	2	3	2	3	4	15	0	2	6	1	3	8	3	1	8	12	2	16	20	5	5	50	11	0	0	0	0	0	0	0	60
80700	0	8	2	1	1	6	1	3	2	6	1	1	1	1	0	1	1	1	1	3	1	1	3	9	6	13	0	15	0	6	15	6	5	8	0	6	15	20	5	9	33	0	0	0	0	0	0	0	6
80800	0	8	1	1	2	8	1	5	2	0	1	1	60	1	0	1	1	2	4	2	2	2	2	13	1	7	7	2	2	4	10	2	10	13	0	10	50	25	30	25	0	0	0	0	0	0	0	0	90
80900	0	8	2	2	1	5	3	0	2	5	1	1	1	1	0	0	3	2	3	3	3	3	2	50	5	4	10	0	15	5	0	2	8	12	0	15	0	0	6	0	0	0	0	0	0	0	0	0	55
81000	0	8	1	1	1	11	3	6	2	0	0	1	60	1	0	1	1	2	3	2	4	3	3	18	2	2	5	6	3	9	14	7	8	8	5	10	18	9	23	20	23	0	31	45	0	0	0	0	60
81100	0	8	2	1	1	7	2	3	2	7	1	1	1	1	0	1	1	2	7	5	2	3	0	15	5	5	2	4	6	6	6	5	12	8	0	6	0	2	0	6	10	0	0	0	0	0	0	0	7
81200	0	8	1	1	1	7	3	2	2	0	1	1	60	1	0	1	1	2	4	2	4	4	2	15	3	2	2	2	5	8	9	2	8	8	0	9	14	15	20	10	0	0	0	0	0	0	0	0	45
90100	1	9	2	1	1	9	1	6	2	0	11	1	30	1	0	1	4	2	2	4	2	2	3	50	1	0	5	3	11	8	8	2	10	8	0	8	2	0	5	16	0	0	30	0	0	0	0	0	120
90200	1	9	2	5	1	6	1	1	4	0	2	1	120	1	0	1	2	1	7	0	5	3	2	100	2	12	30	5	7	4	7	2	5	12	10	12	0	0	0	0	0	0	0	0	0	0	0	0	200
90300	1	9	2	1	1	5	3	0	2	0	1	1	30	1	0	1	4	2	3	2	2	4	3	18	3	4	14	3	7	4	5	2	8	2	0	2	0	20	0	0	0	0	0	0	0	0	0	0	70
90400	1	9	2	1	1	3	1	0	2	0	0	1	5	1	0	0	4	1	3	0	3	2	1	20	7	8	16	3	20	7	11	2	8	12	0	4	0	0	30	0	0	0	0	0	0	0	0	0	130
90500	1	9	2	2	1	7	1	1	5	0	2	1	2	1	0	0	4	2	7	0	3	4	2	50	5	0	7	3	7	3	5	1	3	8	0	4	0	0	12	0	0	0	0	0	0	0	0	0	100
90600	1	9	2	1	1	7	1	4	2	0	1	1	3	1	0	0	4	1	2	1	3	2	0	50	3	3	3	5	7	4	4	2	5	8	0	5	0	50	0	16	100	0	0	0	0	0	0	0	100
90700	1	9	2	1	1	7	2	3	1	0	1	1	5	1	0	1	4	1	5	0	3	6	1	50	0	4	3	3	7	4	4	2	3	4	0	4	0	0	0	32	14	0	0	0	0	0	0	0	90
90800	1	9	2	1	1	4	3	0	1	0	1	1	30	1	0	0	4	2	7	0	6	6	2	32	1	0	3	5	7	4	2	1	10	8	0	5	0	0	0	11	0	0	0	0	0	0	0	0	80
90900	1	9	2	1	1	4	3	0	1	0	1	1	3	1	0	1	1	2	7	2	5	5	1	25	2	4	30	14	14	5	12	2	7	8	0	5	0	0	3	60	0	0	0	0	0	0	0	0	150
91000	1	9	2	2	1	5	1	2	2	0	1	1	3	1	0	0	4	2	3	4	2	3	0	32	0	0	0	4	3	3	0	2	3	5	0	3	0	0	0	0	0	0	0	0	0	0	0	0	60
91100	1	9	2	1	1	10	2	4	2	0	1	1	30	1	0	1	4	2	2	3	4	3	2	60	2	1	10	3	7	5	2	1	8	8	0	10	5	16	0	0	10	0	0	0	0	0	0	0	125
91200	1	9	2	1	1	7	1	4	2	0	1	1	30	1	0	1	5	2	7	3	2	3	2	40	8	3	8	8	14	8	14	2	10	8	0	14	0	0	14	33	0	0	0	0	0	0	0	0	150
100100	1	10	2	1	1	7	2	3	1	0	1	1	2	1	1	0	4	2	5	4	4	4	3	100	20	15	25	3	8	3	7	3	4	4	0	8	0	0	0	20	0	0	0	0	0	0	0	0	160
100200	1	10	1	1	1	8	2	2	1	1	0	1	30	1	0	1	2	2	7	7	3	3	0	70	3	30	3	5	14	4	11	2	5	12	0	10	4	0	0	32	0	0	0	0	0	0	0	0	140
100300	1	10	2	1	1	9	3	3	2	0	1	1	60	1	0	0	2	1	4	3	4	4	2	80	1	12	14	2	7	4	2	2	8	12	0	7	40	45	100	70	0	0	80	0	0	0	0	0	160
100400	1	10	2	1	1	8	2	3	1	0	1	1	60	1	0	1	2	2	3	2	3	3	2	50	0	7	5	3	13	5	14	4	5	12	0	5	4	0	0	25	0	0	12	0	0	0	0	0	130
100500	1	10	2	1	1	5	1	1	1	0	0	1	30	1	0	1	4	2	4	1	3	4	4	50	4	7	30	3	14	4	8	2	4	8	0	7	9	0	5	8	14	0	0	0	0	0	0	0	140
100600	1	10	2	1	1	5	3	0	2	0	1	1	120	1	0	1	4	2	3	2	2	3	3	30	0	21	3	3	7	4	10	4	4	4	0	7	18	0	0	32	14	0	0	0	0	0	0	0	100
100700	1	10	2	1	1	5	1	2	1	0	1	1	30	1	0	0	4	2	3	0	2	2	2	45	3	8	3	8	14	14	19	2	14	12	0	4	36	0	0	10	0	0	11	0	0	0	0	0	163
100800	1	10	2	3	1	4	1	1	2	2	1	1	45	1	0	1	4	2	7	4	2	1	0	50	2	0	2	3	7	7	10	2	5	8	0	7	0	25	10	30	15	0	20	0	0	0	0	0	100
100900	1	10	2	2	1	5	3	0	2	0	1	1	30	1	0	1	2	2	3	3	2	3	2	50	3	1	14	3	7	7	8	2	4	7	0	4	0	0	0	10	0	0	0	0	0	0	0	0	120
101000	1	10	2	1	1	5	1	2	2	0	1	1	30	1	0	0	2	2	2	0	2	3	3	50	2	3	3	2	14	4	5	2	4	4	0	3	0	0	0	0	0	0	0	0	0	0	0	0	100
101100	1	10	2	1	1	6	2	2	1	0	1	1	10	1	0	0	4	2	2	0	2	3	3	70	2	2	3	3	7	4	8	2	4	8	0	5	18	0	0	8	0	0	5	0	0	0	0	0	135
101200	1	10	2	1	1	7	1	4	1	0	1	1	6	1	0	1	2	2	2	3	3	3	3	40	4	2	14	7	4	4	4	2	11	8	0	5	27	0	5	0	15	0	0	0	0	0	0	0	120
110100	0	11	2	1	1	4	2	0	2	0	1	1	60	1	0	1	2	2	7	1	2	0	0	16	0	2	8	3	7	4	6	1	6	4	0	4	0	0	2	59	3	0	0	0	0	0	0	3	110
110200	0	11	2	1	1	4	1	1	2	1	1	1	120	1	0	0	2	2	3	4	3	5	4	12	2	2	4	2	3	4	6	2	7	4	0	6	0	0	0	0	0	0	0	0	0	0	0	0	35
110300	0	11	2	1	1	7	3	0	2	0	1	1	240	1	0	1	2	2	7	0	1	2	3	13	0	8	6	4	7	4	6	2	7	9	0	6	4	0	3	60	0	0	0	0	0	0	0	8	150
110400	0	11	2	1	1	4	2	0	1	0	1	1	120	1	0	0	3	1	7	2	3	4	5	9	0	2	2	1	5	3	3	1	3	3	0	2	0	0	0	0	0	0	0	0	0	0	0	0	35
110500	0	11	2	1	1	3	1	0	1	0	1	1	120	1	0	0	3	1	7	3	7	7	7	3	0	1	1	1	0	2	2	1	2	0	0	2	0	0	0	0	0	0	0	0	0	0	0	0	20
110600	0	11	2	1	1	5	2	1	2	1	1	1	120	1	0	0	2	2	7	3	3	5	4	9	0	0	19	10	10	5	6	2	15	8	0	13	36	100	2	40	0	0	0	0	0	0	0	0	60
110700	0	11	2	1	1	5	2	1	2	0	1	1	1	1	0	0	2	1	7	3	1	3	6	9	0	9	2	3	3	3	7	2	3	2	0	3	2	0	0	0	0	0	0	0	0	0	0	0	35
110800	0	11	2	1	1	6	2	3	1	0	1	1	150	1	0	0	2	1	7	2	4	7	1	8	0	2	1	1	2	2	1	1	3	1	0	3	0	0	0	5	0	0	0	0	0	0	0	0	20
110900	0	11	2	1	1	5	1	3	1	0	1	1	150	1	0	0	2	2	7	3	3	3	0	13	0	3	2	2	1	2	3	1	3	1	0	2	0	0	0	12	0	0	0	0	0	0	0	0	40
111000	0	11	2	1	1	9	3	4	2	1	1	1	5	1	1	0	2	2	7	3	2	3	4	10	0	2	6	0	2	3	3	2	4	4	0	3	0	0	1	5	0	0	0	0	0	0	0	5	36
111100	0	11	2	1	1	10	4	4	1	0	1	1	240	1	0	0	3	2	7	0	4	7	2	8	0	3	3	1	1	4	1	1	5	4	0	6	0	0	0	0	0	0	0	0	0	0	0	0	30
111200	0	11	2	1	1	4	2	0	2	0	1	1	20	1	0	1	2	2	7	3	2	3	1	13	0	8	4	1	8	4	10	2	5	6	0	5	3	0	0	26	0	0	0	0	0	0	0	0	65
120100	1	12	2	1	1	9	2	5	1	0	1	1	120	1	0	1	1	2	2	2	3	4	1	15	5	6	7	4	13	8	10	1	9	15	0	10	20	5	0	0	0	0	0	0	0	0	0	0	150
120200	1	12	2	1	1	4	1	1	1	0	1	1	120	1	0	0	4	2	3	4	2	4	3	20	2	4	13	1	13	6	4	1	9	8	0	6	10	0	0	0	5	0	0	0	0	0	0	0	75
120300	1	12	1	2	2	7	5	0	2	0	1	1	60	1	0	1	4	2	3	0	3	1	2	20	5	10	8	5	10	14	13	2	9	15	0	14	45	30	0	0	25	0	20	0	0	0	0	0	120
120400	1	12	2	1	1	3	2	0	1	0	1	1	30	1	0	1	4	2	7	7	5	4	5	15	0	8	0	0	11	5	7	1	8	6	0	7	0	0	0	11	0	0	0	0	0	0	0	0	60
120500	1	12	2	1	1	8	1	5	2	0	1	1	5	1	0	0	4	2	4	5	3	2	2	2	4	3	14	6	5	7	0	2	18	13	0	13	40	25	0	15	0	0	0	0	0	0	0	0	150
120600	1	12	1	1	1	7	2	3	2	0	1	1	30	1	0	0	4	2	7	5	3	5	2	15	2	11	9	5	14	7	12	2	13	9	0	9	18	0	7	21	45	0	0	0	0	0	0	0	81
120700	1	12	2	1	1	7	2	1	4	0	1	1	1	1	0	0	4	2	5	7	4	5	2	15	0	2	5	2	11	5	8	1	4	4	5	4	20	0	0	37	5	0	0	0	0	0	0	0	70
120800	1	12	2	1	1	12	4	6	2	0	1	1	30	1	0	0	1	2	3	6	3	5	2	13	0	6	7	2	5	4	4	2	9	4	0	4	0	2	0	18	10	0	0	0	0	0	0	0	90
120900	1	12	2	1	1	10	3	5	2	0	1	1	20	1	0	0	4	1	4	3	5	3	1	20	0	5	14	3	4	15	15	2	10	8	0	5	44	30	18	0	0	0	0	0	0	0	0	0	90
121000	1	12	2	2	1	3	1	0	2	0	1	1	30	1	0	0	4	2	3	3	1	2	3	10	0	2	2	3	4	8	10	2	5	4	0	7	0	5	0	9	4	0	0	0	0	0	0	0	60
121100	1	12	2	1	1	8	2	4	2	0	1	1	30	1	0	0	4	2	2	3	4	3	2	10	5	6	8	3	12	7	5	2	5	9	0	5	20	15	0	41	0	0	0	0	0	0	0	0	90
121200	1	12	2	1	1	4	2	0	2	0	1	1	30	1	0	0	4	2	4	3	3	4	2	10	3	3	2	2	7	4	4	1	4	4	0	4	0	0	0	14	3	0	0	0	0	0	0	0	75
130100	0	13	2	1	2	5	1	2	2	0	1	1	60	1	0	1	2	2	4	3	0	2	0	14	0	5	4	0	4	3	9	2	3	3	0	3	0	0	0	0	0	0	0	0	0	0	0	0	55
130200	0	13	2	1	2	9	3	4	2	2	1	1	90	1	0	0	2	2	7	3	2	2	0	14	0	2	4	1	4	3	4	2	3	3	0	8	3	14	0	15	0	0	0	0	0	0	0	0	56
130300	0	13	2	1	1	5	1	2	2	0	1	1	30	1	0	1	1	2	7	2	3	2	0	14	1	4	3	1	3	3	3	2	4	3	0	6	18	22	4	0	10	0	0	0	0	0	0	0	80
130400	0	13	2	1	1	12	1	5	3	1	2	1	90	1	0	0	2	2	7	0	1	2	0	17	1	4	4	0	3	3	2	2	5	3	0	9	0	0	9	0	0	0	0	0	0	0	0	0	60
130500	0	13	2	1	1	7	2	3	2	0	1	1	120	1	0	0	2	2	5	2	1	2	0	15	1	2	2	1	5	3	2	3	4	3	0	8	13	15	0	15	0	0	0	0	0	0	0	0	79
130600	0	13	2	1	2	4	2	0	2	0	1	1	90	1	0	0	2	2	7	2	2	1	0	14	0	1	3	1	5	3	3	2	3	3	0	4	0	0	0	40	0	0	0	0	0	0	0	0	45
130700	0	13	2	1	2	5	2	1	2	0	1	1	40	1	0	1	2	2	7	2	0	2	0	10	0	1	3	0	4	3	6	2	3	3	0	3	0	0	0	36	0	0	0	0	0	0	0	0	58
130800	0	13	2	1	2	8	2	4	2	0	1	1	60	1	0	0	2	2	7	3	3	3	0	15	0	0	4	1	4	3	2	2	4	3	0	7	14	23	0	31	0	0	0	0	0	0	0	0	43
130900	0	13	2	1	1	10	3	4	3	0	1	1	90	1	0	0	2	2	4	3	2	4	1	13	0	2	3	1	6	3	3	2	3	4	0	8	18	10	0	0	0	0	0	0	0	0	0	0	46
131000	0	13	2	1	2	6	3	0	2	1	2	1	90	0	0	0	2	2	5	4	2	4	0	8	0	3	4	0	5	3	6	2	5	3	0	4	0	11	0	0	0	0	0	0	0	0	0	20	51
131100	0	13	2	1	1	7	3	2	2	0	1	1	90	1	0	0	2	2	7	3	3	6	3	14	0	2	3	0	3	3	3	2	4	4	0	6	0	0	0	0	0	0	0	0	0	0	0	0	45
131200	0	13	2	1	1	9	2	5	1	6	0	1	180	1	0	0	2	2	3	4	3	2	2	26	1	3	3	3	0	5	10	2	9	7	0	3	15	0	0	70	0	0	0	0	0	0	0	0	40
140100	0	14	2	1	1	3	1	1	1	0	1	1	30	1	0	0	3	2	7	4	2	3	3	11	1	1	3	7	6	4	4	4	7	8	0	3	12	0	15	16	0	0	0	0	0	0	0	0	47
140200	0	14	2	1	1	4	1	2	0	0	0	1	42	1	0	1	3	1	3	3	3	3	3	6	1	2	2	0	1	1	0	1	3	4	0	3	18	2	1	6	0	0	9	0	0	0	0	0	20
140300	0	14	2	1	1	7	1	5	1	0	1	1	45	1	0	1	3	2	5	5	4	3	3	5	1	1	4	1	2	4	4	1	4	4	0	3	28	59	5	15	0	0	0	0	0	0	0	0	42
140400	0	14	2	1	1	6	1	4	1	0	1	1	45	1	0	1	3	1	7	3	3	4	4	10	2	3	2	3	5	4	5	2	6	4	0	4	20	50	15	15	0	0	0	0	0	0	0	0	47
140500	0	14	2	1	1	6	2	2	2	0	1	1	30	1	1	1	3	3	3	3	2	1	2	11	1	2	7	2	2	5	4	1	5	4	0	3	10	13	23	5	0	0	15	0	0	0	0	7	45
140600	0	14	2	1	1	3	2	0	1	0	1	1	90	1	0	0	3	1	7	6	4	2	3	8	0	2	2	2	9	5	3	1	5	4	0	3	5	9	0	5	0	0	0	0	0	0	0	0	25
140700	0	14	1	2	1	5	2	1	2	0	1	1	35	1	0	1	4	2	7	5	3	4	2	27	9	8	8	7	5	5	9	1	5	3	0	3	16	0	20	6	25	0	60	0	0	0	0	0	60
140800	0	14	2	1	1	6	2	2	2	0	1	1	60	1	0	0	3	2	5	6	4	2	3	19	0	0	1	0	1	4	4	1	4	4	0	3	9	0	0	20	0	0	0	0	0	0	0	0	45
140900	0	14	2	1	1	6	2	2	2	0	1	1	120	1	0	1	2	2	7	2	4	2	2	12	0	1	1	1	1	5	8	1	5	3	10	4	13	0	10	12	0	2	0	0	0	0	0	0	65
141000	0	14	2	1	1	4	1	2	1	0	1	1	45	1	0	0	3	1	7	5	3	3	3	13	0	1	0	0	1	4	0	1	5	8	0	4	20	0	0	7	0	0	0	0	0	0	0	0	30
141100	0	14	2	1	1	8	2	5	1	0	1	1	42	1	0	0	3	1	7	2	4	5	3	19	0	0	1	3	0	5	5	1	4	8	0	4	29	0	0	8	0	0	0	0	0	0	0	0	46
141200	0	14	1	1	1	4	1	1	2	0	1	1	60	1	0	0	3	1	7	7	3	4	2	5	1	1	1	1	1	4	4	1	3	4	0	4	9	45	0	9	0	0	0	0	0	0	0	0	30
150100	0	15	2	1	1	7	2	1	2	1	1	1	60	1	0	0	3	2	7	3	5	3	1	20	1	5	3	6	8	5	14	3	7	12	0	10	0	10	30	0	0	0	28	0	0	0	0	0	68
150200	0	15	2	1	1	6	2	2	2	0	1	1	90	1	0	0	3	2	5	2	1	4	0	15	2	2	3	1	6	4	7	3	12	11	0	8	24	10	2	9	0	0	0	0	0	0	0	0	90
150300	0	15	2	2	1	5	2	1	2	0	1	1	50	1	0	0	3	2	7	6	7	7	2	9	0	3	3	0	6	3	3	2	3	4	0	7	0	5	5	0	0	0	0	0	0	0	0	0	69
150400	0	15	2	1	1	6	3	1	2	1	1	1	50	1	0	0	3	1	7	4	2	2	1	12	1	2	4	0	5	3	5	2	3	4	0	4	10	0	0	0	0	0	0	0	0	0	0	0	40
150500	0	15	2	1	2	3	1	0	2	0	1	1	150	1	0	0	3	2	7	3	2	2	3	9	0	1	3	1	2	3	3	1	3	8	0	7	0	10	0	27	0	0	0	0	0	0	0	0	90
150600	0	15	2	1	1	4	1	1	2	0	2	1	60	1	0	0	3	2	7	5	6	5	1	9	0	2	4	2	2	3	2	2	3	4	0	3	9	20	3	16	0	0	0	0	0	0	0	0	60
150700	0	15	2	1	1	4	2	0	2	0	1	1	120	1	0	0	3	2	7	5	6	7	2	8	0	1	3	3	2	3	1	1	3	4	0	2	0	0	0	0	0	0	0	0	0	0	0	0	35
150800	0	15	2	1	1	5	2	2	1	0	1	1	90	1	0	0	3	2	7	2	7	6	2	8	0	1	4	4	2	3	1	2	3	3	0	6	0	9	0	10	0	0	0	0	0	0	0	0	29
150900	0	15	2	1	2	3	1	0	2	0	1	1	120	1	0	1	3	2	6	3	2	1	0	10	1	0	3	2	2	3	1	1	3	4	0	7	0	30	0	29	0	0	0	0	0	0	0	0	32
151000	0	15	2	1	1	5	1	3	1	0	1	1	90	1	0	0	3	2	7	7	6	6	3	11	0	0	3	1	0	3	0	2	3	4	0	7	26	20	0	11	0	0	0	0	0	0	0	0	29
151100	0	15	2	1	1	4	2	0	2	0	1	1	60	1	0	0	3	2	7	5	6	5	2	11	0	0	4	1	1	3	3	2	3	4	0	7	0	0	20	30	10	0	0	0	0	0	0	0	31
151200	0	15	2	1	1	4	2	0	2	0	2	1	30	1	0	0	2	1	4	5	2	3	4	9	0	0	4	1	1	3	4	1	3	3	0	5	0	25	0	10	0	0	20	0	0	0	0	0	37
160100	0	16	2	1	1	3	1	0	2	3	0	1	25	1	0	0	1	2	5	2	2	2	1	20	5	2	1	2	1	8	6	1	8	8	0	2	0	0	0	20	0	0	50	0	0	0	0	0	60
160200	0	16	2	1	1	3	2	0	1	3	1	1	60	1	1	0	3	2	5	6	4	3	2	20	7	5	3	1	15	3	3	2	2	3	0	2	0	30	0	15	15	0	50	0	0	0	0	0	25
160300	0	16	2	1	1	7	3	3	1	7	1	1	25	1	0	0	3	2	5	3	2	5	2	18	0	5	3	1	2	5	0	1	8	6	0	3	8	10	0	20	0	0	0	0	0	0	0	0	48
160400	0	16	2	1	1	3	2	0	1	3	1	1	25	1	0	0	3	2	2	5	2	3	2	13	0	2	2	0	1	5	0	1	3	6	0	3	0	5	5	9	0	0	50	0	0	0	0	0	52
160500	0	16	1	1	1	6	1	4	1	6	1	1	30	1	0	0	1	1	2	3	4	2	3	22	2	1	3	1	2	3	0	0	5	4	0	5	0	0	3	4	0	0	200	0	0	0	0	0	50
160600	0	16	2	1	1	5	1	2	2	5	1	1	25	1	0	0	1	1	4	3	2	4	4	15	2	1	2	2	1	5	3	1	4	8	0	5	0	0	30	15	0	0	0	0	0	0	0	0	46
160700	0	16	1	1	1	7	3	2	2	7	1	1	25	1	0	0	3	2	5	4	3	5	3	35	3	5	2	5	8	5	6	2	5	8	0	6	0	50	20	36	0	0	25	0	0	0	0	0	78
160800	0	16	2	1	1	5	2	1	2	5	0	1	30	1	0	0	1	2	5	3	4	2	3	18	2	3	0	4	1	5	0	2	8	6	0	3	0	50	5	6	0	0	0	0	0	0	0	0	63
160900	0	16	2	1	2	4	1	1	2	4	1	1	30	1	0	1	3	1	5	2	4	3	6	18	1	2	3	1	2	3	2	1	5	5	2	6	0	11	8	23	0	0	0	0	0	0	0	0	20
161000	0	16	2	2	1	4	1	1	2	4	1	1	30	1	0	0	2	2	7	6	5	3	4	10	1	0	2	1	3	5	1	2	4	8	0	3	0	0	20	18	0	0	50	0	0	0	0	0	40
161100	0	16	2	1	1	6	2	2	2	6	1	1	30	1	0	1	3	2	5	6	4	4	2	14	2	2	3	1	4	5	6	2	8	8	0	4	0	0	0	20	0	0	0	0	0	0	0	0	28
161200	0	16	2	1	1	5	2	2	1	5	1	1	60	1	0	0	2	1	6	5	2	3	4	20	1	0	2	1	0	5	2	1	0	5	0	3	0	0	0	0	0	0	0	0	0	0	0	0	38
170100	0	17	1	1	1	5	2	1	2	5	0	1	60	1	0	0	2	3	7	3	6	5	5	31	5	2	8	8	13	5	8	2	6	12	0	3	22	0	0	9	0	0	0	0	0	0	0	2	80
170200	0	17	2	1	1	5	3	1	1	0	1	1	120	1	0	1	4	2	3	3	1	4	5	17	2	7	12	1	3	5	12	2	5	10	0	3	0	25	11	11	0	0	0	0	0	0	0	0	90
170300	0	17	2	1	2	6	2	2	2	6	1	1	60	1	0	1	2	2	5	5	3	4	3	40	3	2	14	15	5	5	10	3	14	12	0	3	0	0	0	20	60	0	0	0	0	0	0	0	98
170400	0	17	2	1	1	5	2	2	1	5	1	1	60	1	0	0	4	1	5	6	2	3	5	23	0	0	5	2	0	5	6	2	3	12	0	3	50	13	0	25	13	0	0	0	0	0	0	0	75
170500	0	17	1	1	1	5	2	1	2	5	1	1	180	1	0	0	5	2	7	5	6	3	2	7	2	0	5	2	2	5	8	1	9	12	0	5	0	5	0	4	0	0	0	0	0	0	0	0	30
170600	0	17	1	2	1	6	2	2	2	0	1	1	60	1	0	0	3	2	7	5	3	2	3	5	0	2	1	3	1	5	4	1	5	8	0	3	15	5	0	10	0	0	0	0	0	0	0	0	40
170700	0	17	2	1	1	3	2	0	1	0	1	1	15	1	0	0	3	1	7	5	3	7	7	12	0	3	1	0	2	3	2	1	5	4	0	2	0	0	0	14	0	0	0	0	0	0	0	0	35
170800	0	17	2	1	1	8	3	3	2	0	1	1	60	1	0	1	3	2	7	5	3	4	2	21	0	1	2	1	10	8	3	1	8	8	0	3	10	0	0	15	0	0	0	0	0	0	0	0	72
170900	0	17	2	2	1	9	1	4	4	0	2	1	60	1	0	1	3	2	7	5	6	3	6	12	1	3	2	4	2	5	2	1	8	8	0	3	15	20	0	20	10	0	10	0	0	0	0	0	45
171000	0	17	2	1	1	6	2	2	2	0	1	1	60	1	0	0	3	2	7	6	3	2	2	5	0	3	6	1	2	5	2	1	5	8	0	3	0	0	23	15	0	0	9	0	0	0	0	0	33
171100	0	17	2	1	1	7	3	2	2	0	1	3	60	1	0	1	3	2	7	5	0	0	0	11	0	1	8	2	1	5	4	2	8	11	0	3	10	10	4	60	0	0	0	0	0	0	0	2	45
171200	0	17	2	1	1	6	1	3	2	0	1	1	30	1	0	1	3	2	7	3	5	6	5	11	2	5	6	1	2	5	2	1	7	11	0	3	15	9	5	8	0	0	0	0	0	0	0	0	32
180100	0	18	2	1	1	7	3	1	3	0	1	1	60	1	0	0	1	2	7	3	2	1	2	20	8	4	5	6	6	6	21	3	10	13	0	8	0	12	11	40	0	0	0	0	0	0	0	15	90
180200	0	18	2	1	1	2	1	0	1	0	1	1	9	1	0	0	1	1	7	7	4	5	0	7	1	3	1	1	2	3	3	1	3	3	0	2	0	0	1	1	15	0	0	0	0	0	0	0	27
180300	0	18	2	1	1	8	3	3	2	0	1	1	10	1	0	1	1	2	7	2	3	3	3	13	4	0	2	4	4	3	5	2	4	8	0	10	18	2	20	0	14	0	0	0	0	0	0	0	90
180400	0	18	2	1	1	6	3	1	2	0	1	1	6	1	0	0	1	2	7	5	7	7	4	13	3	2	4	1	1	3	3	1	4	4	0	6	0	0	0	0	0	0	0	0	0	0	0	0	30
180500	0	18	2	1	1	8	2	4	2	0	1	1	30	1	0	1	1	2	7	2	4	2	3	20	4	4	6	2	6	10	14	2	8	8	0	9	27	3	4	40	0	0	27	0	0	0	0	4	100
180600	0	18	2	1	1	8	2	4	2	0	1	1	20	1	0	1	1	2	7	4	3	5	5	20	2	3	2	1	6	3	4	2	4	3	0	4	20	0	0	35	5	0	0	0	0	0	0	0	90
180700	0	18	2	1	1	3	1	0	2	0	1	1	25	1	0	0	1	2	6	2	4	3	0	12	1	4	4	2	4	3	1	1	4	7	0	5	0	0	0	30	0	0	0	0	0	0	0	0	40
180800	0	18	2	1	1	9	2	6	1	0	1	1	30	1	0	0	1	2	7	5	7	7	0	17	0	5	2	2	3	4	2	2	6	8	0	7	30	4	0	40	0	0	0	0	0	0	0	0	40
180900	0	18	2	1	1	10	2	4	4	0	2	1	20	1	0	0	1	2	4	3	2	2	0	19	2	3	4	2	6	4	9	3	5	4	0	4	20	15	0	0	0	0	0	0	0	0	0	0	80
181000	0	18	2	2	1	6	2	3	1	0	1	1	40	1	0	1	1	2	7	4	1	2	1	15	2	2	3	5	3	3	4	2	4	4	0	5	10	10	0	0	0	0	0	0	0	0	0	0	45
181100	0	18	2	1	1	9	3	3	3	0	1	1	40	1	0	0	1	2	7	4	3	4	0	10	1	2	2	1	2	3	3	2	4	4	0	4	6	40	20	0	0	0	0	0	0	0	0	0	35
181200	0	18	2	1	1	7	3	2	2	0	1	1	30	1	0	0	1	2	7	0	3	5	3	12	1	2	2	2	3	3	4	2	6	3	0	5	28	15	0	1	0	0	0	0	0	0	0	0	50
190100	0	19	2	1	1	5	2	1	2	0	1	1	30	0	0	0	1	2	7	0	2	0	0	18	4	3	3	3	9	5	14	3	7	11	0	0	9	1	3	8	18	0	0	0	0	0	0	0	100
190200	0	19	2	1	1	4	2	0	2	0	1	1	150	1	0	1	1	2	7	3	2	4	2	11	2	3	3	4	4	3	3	1	5	4	0	5	10	3	0	15	0	0	0	0	0	0	0	0	56
190300	0	19	2	1	1	6	3	1	2	0	1	1	30	1	0	0	1	3	6	4	3	5	1	13	1	6	2	2	5	3	4	2	5	7	0	7	10	100	0	15	0	0	0	0	0	0	0	0	75
190400	0	19	2	1	1	9	1	6	2	0	1	1	60	1	0	0	1	2	6	3	1	3	5	18	1	3	4	4	2	5	5	3	10	15	0	16	36	30	50	100	0	0	0	0	0	0	0	0	120
190500	0	19	2	1	1	3	1	0	2	0	1	1	40	0	0	0	1	1	7	4	7	5	0	9	1	1	3	3	2	3	4	1	3	4	0	0	0	0	0	0	0	0	0	0	0	0	0	0	55
190600	0	19	2	1	1	9	4	2	3	0	1	1	10	0	0	1	1	1	7	2	1	4	3	15	1	3	3	3	4	3	3	2	5	5	0	0	29	0	0	28	30	0	0	0	0	0	0	0	59
190700	0	19	2	2	1	5	2	1	1	0	1	1	60	1	0	0	1	1	7	3	0	3	3	14	1	2	2	3	4	3	3	1	4	5	0	3	9	25	0	36	13	0	0	0	0	0	0	0	45
190800	0	19	2	1	1	3	3	1	2	0	2	1	30	1	1	1	1	2	7	0	6	4	1	8	1	1	2	3	2	2	2	1	4	3	0	3	0	31	0	0	0	0	0	0	0	0	0	0	29
190900	0	19	2	1	1	4	3	0	1	0	1	1	25	1	0	0	1	2	7	2	3	4	1	9	0	2	2	1	2	3	2	1	4	3	0	3	0	2	1	0	0	0	0	0	0	0	0	0	39
191000	0	19	2	1	1	4	2	0	2	0	1	1	25	1	0	0	1	2	7	3	1	5	0	11	1	3	3	2	4	3	2	1	5	3	0	2	0	3	0	29	0	0	0	0	0	0	0	0	32
191100	0	19	2	1	1	6	2	2	2	0	1	1	25	1	0	0	1	2	7	2	0	7	1	14	2	4	3	3	4	3	4	2	5	4	0	6	18	0	0	0	0	0	0	0	0	0	0	0	55
191200	0	19	2	1	1	4	1	2	1	0	1	1	40	1	0	0	1	2	7	3	2	3	1	12	0	2	2	2	4	3	3	1	4	4	0	3	0	0	0	0	0	0	0	0	0	0	0	0	30
200100	0	20	2	1	1	7	1	5	1	4	1	1	60	1	0	0	1	2	2	3	1	2	2	15	3	7	4	3	3	7	15	3	10	8	0	7	21	30	18	10	20	0	8	0	0	0	0	0	60
200200	0	20	1	1	1	7	2	3	2	0	1	1	50	1	0	0	1	1	7	0	4	5	3	14	3	8	6	2	5	8	10	2	11	7	0	9	0	10	14	12	0	0	7	0	0	0	0	0	55
200300	0	20	1	2	1	8	2	3	3	0	1	1	50	1	0	1	1	2	7	0	3	4	3	15	3	4	4	2	7	7	9	2	9	8	0	8	22	45	70	20	0	0	0	0	0	0	0	0	60
200400	0	20	2	1	1	9	2	5	2	0	1	1	1	1	0	1	1	3	7	3	4	3	3	50	10	15	15	10	20	3	18	5	20	9	0	5	50	15	50	20	0	0	25	0	0	0	0	0	100
200500	0	20	1	2	1	8	3	3	1	1	1	1	90	1	1	1	3	2	5	1	3	1	1	50	3	2	0	2	0	5	0	3	8	8	0	6	50	0	14	10	70	0	0	0	0	0	0	0	80
200600	0	20	2	1	1	4	1	1	2	0	1	1	90	1	1	1	1	2	6	0	2	3	4	14	1	2	11	5	9	8	20	6	10	8	0	10	0	0	100	30	0	48	0	0	0	0	0	0	95
200700	0	20	1	1	1	3	1	0	2	3	1	1	60	1	0	0	1	2	7	2	2	3	3	9	2	5	8	3	4	8	5	3	6	8	0	5	0	2	3	6	0	0	0	0	0	0	0	0	45
200800	0	20	1	1	1	6	2	2	2	0	1	1	60	1	0	1	1	1	7	0	4	5	3	17	4	4	7	5	3	8	9	3	12	10	0	9	0	19	25	20	0	0	0	0	0	0	0	0	55
200900	0	20	2	1	1	5	1	1	3	5	1	1	60	1	0	0	1	2	7	7	7	5	5	50	3	5	6	2	5	8	4	2	11	8	0	2	40	10	10	60	0	0	0	0	0	0	0	0	100
201000	0	20	1	1	1	7	1	4	2	0	1	1	60	1	0	1	1	2	7	6	6	3	2	30	2	6	13	3	12	5	10	2	3	19	15	3	30	0	10	20	0	0	0	0	0	0	0	0	90
201100	0	20	2	1	1	3	1	0	1	3	1	1	60	1	0	0	1	2	7	5	5	6	5	25	2	1	2	0	3	5	1	2	5	4	0	3	0	12	27	5	5	0	0	0	0	0	0	0	40
201200	0	20	2	1	1	7	1	4	2	7	1	1	60	1	0	0	1	2	5	6	2	3	1	15	5	3	2	3	5	5	6	4	2	6	0	6	28	0	11	52	0	0	0	0	0	0	0	0	72
[truncated: 18 more columns]

## Sheet: Dictionary
Variable Name	Variable Label	Answer Label	Answer Code	Variable Type
hhid	Household ID (Cluster*10,000 + hid04*100)	Open ended		long
arm	Intervention arm			Numeric
		control	0
		intervention	1
cluster	Cluster	Open ended		Numeric
hhh04	Household's head sex			Numeric
		male	1
		female	2
hhh06	Household's head education level			Numeric
		none	1
		primary non-completed	2
		primary completed	3
		secondary non-completed	4
		secondary completed	5
		tertiary level or above	6
		apprenticeship/skills training	7
		refused/don’t know	8
hhh07	Household's head lifestyle			Numeric
		Monogamous	1
		Polygamous	2
hhd01	HH Demographics - Total members	Open ended		Numeric
hhd02	HH Demographics - Children under 5y	Open ended		Numeric
hhd03	HH Demographics - Adolecents aged 5-15y	Open ended		Numeric
hhd04	HH Demographics - Adults aged 15-49y	Open ended		Numeric
hhd09	HH Demographics - Members away	Open ended		Numeric
hhd05	HH Demographics - Women aged 15-49y	Open ended		Numeric
wash01	WASH - Source of drinking water			Numeric
		piped/tubed water	1
		donkey cart	2
		tankers	3
		bottled water	4
		other	5
wash02	WASH - Time to collect water (mins)	Open ended		Integer
wash03	WASH - Do you pay anything for main source of water			Numeric
		no	0
		yes	1
		refused/don't know	3
wash05	WASH - Hand washing facility			Numeric
		no	0
		yes	1
		refused/don't know	3
wash06	WASH - Soap in household			Numeric
		no	0
		yes	1
		refused/don't know	3
wash07	WASH - Type of toilet			Numeric
		pit latrine with slab	1
		pit latrine without slab	2
		open field	3
		other	4
		refused/don’t know	5
hfs25	MEALS - Number of meals/day?	Open ended		Numeric
hfs36	rCSI - Days in a week that you relied on less preferred and less expensive foods	Open ended		Numeric
hfs37	rCSI - Days in a week that you borrowed food or relied on help from friends/fami	Open ended		Numeric
hfs38	rCSI - Days in a week that you reduced the number of meals eaten in a day?	Open ended		Numeric
hfs39	rCSI - Days in a week that you limited portion size at mealtimes?	Open ended		Numeric
hfs40	rCSI - Days in a week that you restricted consumption by adults in order for sma	Open ended		Numeric
hex01	Expenditure 30d - How much you spend on cereals & staples?	Open ended		Numeric
hex02	Expenditure 30d - How much you spend on roots and tubers?	Open ended		Numeric
hex03	Expenditure 30d - How much you spend on pulses, beans and nuts?	Open ended		Numeric
hex04	Expenditure 30d - How much you spend on vegetables?	Open ended		Numeric
hex05	Expenditure 30d - How much you spend on fruits?	Open ended		Numeric
hex06	Expenditure 30d - How much you spend on meat, fish/seafood, eggs?	Open ended		Numeric
hex07	Expenditure 30d - How much you spend on cooking oil/fat?	Open ended		Numeric
hex08	Expenditure 30d - How much you spend on dairy products?	Open ended		Numeric
hex09	Expenditure 30d - How much you spend on condiments, tea or coffee?	Open ended		Numeric
hex10	Expenditure 30d - How much you spend on sugary products?	Open ended		Numeric
hex11	Expenditure 30d - How much you spend on firewood /cooking fuel?	Open ended		Numeric
hex12	Expenditure 30d - How much you spend on cigarettes, tobacco, khat?	Open ended		Numeric
hex13	Expenditure 30d - How much you spend on drinking water?	Open ended		Numeric
hex15	Expenditure 4mo - How much did you spend in education?	Open ended		Numeric
hex17	Expenditure 4mo - How much did you spend in health?	Open ended		Integer
hex19	Expenditure 4mo - How much did you spend purchasing clothes?	Open ended		Numeric
hex21	Expenditure 4mo - How much did you spend purchasing means of transport?	Open ended		Integer
hex23	Expenditure 4mo - How much did you spend in debt repayment?	Open ended		Integer
hex25	Expenditure 4mo - How much did you spend sending remittances?	Open ended		Integer
hex27	Expenditure 4mo - How much did pay for any house or other building here or where	Open ended		Numeric
hex29	Expenditure 4mo - How much did you spend purchasing any shop or trading faciliti	Open ended		Integer
hex31	Expenditure 4mo - How much did you spend purchasing land?	Open ended		Numeric
hex33	Expenditure 4mo - How much did you spend purchasing farming items?	Open ended		Numeric
hex35	Expenditure 4mo - How much did you spend purchasing livestock?	Open ended		Numeric
hex37	Expenditure 4mo - How much did you spend in celebrations or social events?	Open ended		Numeric
hin28	Income - What has been your household total income in the last 30 days?	Open ended		Integer
depratio_t	Total dependency ratio ((<15y + >=65y)/15-64y)	Open ended		Numeric
depratio_c	Child dependency ratio (<15y/15-64y)	Open ended		Numeric
depratio_a	Aged dependency ratio (>=65y/15-64y)	Open ended		Numeric
hsurvdate	Survey date (HH)	Open ended		Integer
hfs_hdds	HDDS - Score (24 hrs)	Open ended		Numeric
hfs_fcs_score	FCS - Score	Open ended		Numeric
hfs_fcs_cat	FCS - Score categories			Numeric
		poor (0-21)	1
		borderline (21.5-35)	2
		aceptable (>35)	3
hfs_csi_score	rCSI - Reduced CSI Score	Open ended		Numeric
hfs_mahfp_score	MAHFP - How many months you met your food needs?	Open ended		Numeric
hfs_hfias_score	HFIAS - Access Scale Score	Open ended		Numeric
hfs_hfias_prev	HFIAS - Access Scale Prevalence			Numeric
		Food secure	1
		Mildly food insecure	2
		Moderately food insecure	3
		Severely food insecure	4
hfs_hhs_score	HHS - Score	Open ended		Numeric
hfs_hhs_cat	HHS - Categories			Numeric
		Little to no hunger	1
		Moderate hunger	2
		Severe hunger	3
fexpenditure	Household food expenditure (USD)	Open ended		Integer
nfexpenditure	Household non-food expenditure (USD)	Open ended		Numeric
expenditure	Household expenditure (USD)	Open ended		Numeric
expend_ratio	Household expenditure/income ratio	Open ended		Numeric
fexpend_ratio	Household food expenditure/total expenditure ratio	Open ended		Numeric
