# Supplementary material for: A cash-based intervention and the risk of acute malnutrition in children aged 6–59 months living in internally displaced persons camps in Mogadishu, Somalia: A non-randomised cluster trial
Source: PLoS Med. 2018 Oct 29;15(10):e1002684. doi: 10.1371/journal.pmed.1002684 (PMC6205571; doi:10.1371/journal.pmed.1002684)
Supplement: S1 Dataset — (ZIP) [file pmed.1002684.s002.zip › women_data.xlsx]

## Sheet: Baseline
wuid	hhid	cluster	wew02	wew04	wsurvdate	wdds	arm
30410	30400	3	0	0	2016-03-13	5	1
100110	100100	10	1	1	2016-03-13	4	1
100210	100200	10	0	0	2016-03-13	2	1
100310	100300	10	0	1	2016-03-13	3	1
100410	100400	10	0	1	2016-03-13	5	1
80210	80200	8	0	0	2016-03-13	3	0
80310	80300	8	0	0	2016-03-13	2	0
80410	80400	8	0	0	2016-03-13	3	0
30310	30300	3	0	0	2016-03-13	1	1
110310	110300	11	0	0	2016-03-13	3	0
110410	110400	11	0	0	2016-03-13	1	0
80110	80100	8	0	0	2016-03-13	4	0
30110	30100	3	0	0	2016-03-13	6	1
30210	30200	3	0	0	2016-03-13	1	1
110210	110200	11	0	0	2016-03-13	5	0
110110	110100	11	0	0	2016-03-13	7	0
30510	30500	3	0	0	2016-03-14	4	1
110610	110600	11	0	0	2016-03-14	3	0
110710	110700	11	0	0	2016-03-14	4	0
110810	110800	11	0	0	2016-03-14	0	0
30610	30600	3	0	0	2016-03-14	3	1
100510	100500	10	0	1	2016-03-14	2	1
30710	30700	3	0	0	2016-03-14	7	1
100610	100600	10	0	1	2016-03-14	3	1
30810	30800	3	0	0	2016-03-14	5	1
100710	100700	10	0	0	2016-03-14	6	1
100810	100800	10	0	1	2016-03-14	3	1
110510	110500	11	0	0	2016-03-14	2	0
80510	80500	8	0	1	2016-03-14	2	0
80610	80600	8	0	0	2016-03-14	0	0
80710	80700	8	1	0	2016-03-14	5	0
80810	80800	8	0	0	2016-03-14	5	0
30910	30900	3	0	0	2016-03-15	1	1
31010	31000	3	0	0	2016-03-15	3	1
81210	81200	8	0	0	2016-03-15	4	0
31110	31100	3	0	0	2016-03-15	3	1
31210	31200	3	0	0	2016-03-15	3	1
101110	101100	10	0	0	2016-03-15	4	1
110910	110900	11	0	0	2016-03-15	2	0
101210	101200	10	0	0	2016-03-15	4	1
111010	111000	11	0	0	2016-03-15	4	0
111110	111100	11	0	0	2016-03-15	2	0
111210	111200	11	0	1	2016-03-15	3	0
100910	100900	10	1	0	2016-03-15	5	1
101010	101000	10	0	0	2016-03-15	4	1
80910	80900	8	1	0	2016-03-15	2	0
81010	81000	8	1	0	2016-03-15	5	0
81110	81100	8	0	0	2016-03-15	7	0
200110	200100	20	0	0	2016-03-16	4	0
200210	200200	20	0	0	2016-03-16	5	0
200310	200300	20	0	0	2016-03-16	5	0
200410	200400	20	0	0	2016-03-16	5	0
60110	60100	6	0	0	2016-03-16	4	1
60210	60200	6	0	0	2016-03-16	4	1
60310	60300	6	0	0	2016-03-16	3	1
60410	60400	6	0	0	2016-03-16	3	1
90310	90300	9	0	0	2016-03-16	3	1
90410	90400	9	0	0	2016-03-16	4	1
90110	90100	9	0	0	2016-03-16	4	1
90210	90200	9	1	0	2016-03-16	4	1
180210	180200	18	0	0	2016-03-16	1	0
180310	180300	18	0	0	2016-03-16	2	0
180410	180400	18	0	0	2016-03-16	2	0
180110	180100	18	0	0	2016-03-16	2	0
200510	200500	20	0	0	2016-03-17	2	0
200610	200600	20	0	0	2016-03-17	4	0
90510	90500	9	1	0	2016-03-17	4	1
200810	200800	20	0	0	2016-03-17	4	0
90610	90600	9	0	0	2016-03-17	4	1
200710	200700	20	0	0	2016-03-17	4	0
90710	90700	9	0	0	2016-03-17	5	1
60510	60500	6	0	0	2016-03-17	3	1
180710	180700	18	0	0	2016-03-17	4	0
60610	60600	6	0	0	2016-03-17	2	1
90810	90800	9	0	0	2016-03-17	4	1
60710	60700	6	0	0	2016-03-17	6	1
180810	180800	18	0	0	2016-03-17	4	0
60810	60800	6	0	0	2016-03-17	3	1
180510	180500	18	0	0	2016-03-17	4	0
180610	180600	18	0	0	2016-03-17	3	0
90910	90900	9	0	0	2016-03-19	3	1
91010	91000	9	0	0	2016-03-19	0	1
91110	91100	9	0	0	2016-03-19	5	1
91210	91200	9	0	0	2016-03-19	5	1
60910	60900	6	0	0	2016-03-19	7	1
61010	61000	6	0	0	2016-03-19	6	1
61110	61100	6	0	0	2016-03-19	2	1
180920	180900	18	0	0	2016-03-19	4	0
61210	61200	6	0	0	2016-03-19	4	1
180910	180900	18	0	0	2016-03-19	4	0
181010	181000	18	0	0	2016-03-19	3	0
181110	181100	18	0	0	2016-03-19	4	0
200910	200900	20	0	0	2016-03-19	5	0
181210	181200	18	0	0	2016-03-19	4	0
201010	201000	20	0	0	2016-03-19	2	0
201110	201100	20	0	0	2016-03-19	4	0
201210	201200	20	0	0	2016-03-19	3	0
190110	190100	19	0	1	2016-03-20	4	0
190210	190200	19	0	0	2016-03-20	3	0
20410	20400	2	0	0	2016-03-20	3	1
190310	190300	19	1	0	2016-03-20	2	0
160210	160200	16	0	0	2016-03-20	2	0
160310	160300	16	0	0	2016-03-20	3	0
160410	160400	16	0	0	2016-03-20	3	0
190410	190400	19	0	0	2016-03-20	4	0
20110	20100	2	0	0	2016-03-20	3	1
20210	20200	2	0	0	2016-03-20	5	1
20310	20300	2	0	0	2016-03-20	3	1
160110	160100	16	0	1	2016-03-20	3	0
70110	70100	7	1	0	2016-03-20	3	1
70210	70200	7	0	0	2016-03-20	1	1
70310	70300	7	0	0	2016-03-20	1	1
70410	70400	7	0	0	2016-03-20	2	1
160510	160500	16	0	0	2016-03-21	2	0
160610	160600	16	0	0	2016-03-21	1	0
160710	160700	16	0	1	2016-03-21	6	0
160810	160800	16	0	0	2016-03-21	4	0
20510	20500	2	0	0	2016-03-21	1	1
20610	20600	2	0	1	2016-03-21	4	1
20710	20700	2	0	0	2016-03-21	4	1
20810	20800	2	0	0	2016-03-21	3	1
70510	70500	7	0	0	2016-03-21	5	1
70610	70600	7	0	0	2016-03-21	7	1
70710	70700	7	0	0	2016-03-21	4	1
70810	70800	7	0	0	2016-03-21	3	1
190510	190500	19	0	0	2016-03-21	3	0
190610	190600	19	0	0	2016-03-21	0	0
190710	190700	19	1	0	2016-03-21	4	0
190810	190800	19	0	0	2016-03-21	6	0
21010	21000	2	0	0	2016-03-22	1	1
190910	190900	19	0	0	2016-03-22	3	0
21110	21100	2	0	0	2016-03-22	3	1
191010	191000	19	0	0	2016-03-22	3	0
191110	191100	19	0	0	2016-03-22	4	0
21210	21200	2	0	0	2016-03-22	4	1
191210	191200	19	0	0	2016-03-22	3	0
161210	161200	16	0	0	2016-03-22	2	0
70910	70900	7	0	0	2016-03-22	4	1
20910	20900	2	0	0	2016-03-22	2	1
70920	70900	7	0	0	2016-03-22	6	1
71010	71000	7	0	0	2016-03-22	3	1
71110	71100	7	0	0	2016-03-22	5	1
71210	71200	7	0	0	2016-03-22	4	1
160910	160900	16	0	0	2016-03-22	3	0
161010	161000	16	0	1	2016-03-22	3	0
161110	161100	16	0	0	2016-03-22	3	0
170210	170200	17	0	1	2016-03-23	3	0
170310	170300	17	0	0	2016-03-23	3	0
170410	170400	17	0	1	2016-03-23	3	0
50110	50100	5	0	0	2016-03-23	5	1
50210	50200	5	1	0	2016-03-23	3	1
50310	50300	5	0	0	2016-03-23	4	1
50410	50400	5	0	0	2016-03-23	2	1
170110	170100	17	0	0	2016-03-23	4	0
40110	40100	4	0	0	2016-03-23	1	1
40210	40200	4	0	0	2016-03-23	2	1
40310	40300	4	0	0	2016-03-23	3	1
40410	40400	4	0	0	2016-03-23	4	1
150110	150100	15	0	0	2016-03-23	1	0
150210	150200	15	0	0	2016-03-23	3	0
150310	150300	15	0	0	2016-03-23	3	0
150410	150400	15	0	0	2016-03-23	2	0
170510	170500	17	0	0	2016-03-24	3	0
150510	150500	15	0	0	2016-03-24	2	0
150610	150600	15	0	0	2016-03-24	3	0
150710	150700	15	0	0	2016-03-24	2	0
170610	170600	17	0	0	2016-03-24	3	0
150810	150800	15	0	0	2016-03-24	3	0
170710	170700	17	0	1	2016-03-24	4	0
170810	170800	17	0	0	2016-03-24	5	0
50510	50500	5	0	0	2016-03-24	6	1
50610	50600	5	0	0	2016-03-24	4	1
40510	40500	4	1	0	2016-03-24	5	1
50710	50700	5	0	0	2016-03-24	2	1
40610	40600	4	0	0	2016-03-24	3	1
50810	50800	5	0	0	2016-03-24	2	1
40710	40700	4	0	1	2016-03-24	4	1
40810	40800	4	0	0	2016-03-24	4	1
41110	41100	4	0	0	2016-03-26	4	1
41210	41200	4	0	0	2016-03-26	4	1
50910	50900	5	1	0	2016-03-26	4	1
171210	171200	17	0	1	2016-03-26	5	0
51010	51000	5	0	0	2016-03-26	2	1
51110	51100	5	1	0	2016-03-26	5	1
51210	51200	5	0	0	2016-03-26	5	1
150910	150900	15	0	0	2016-03-26	3	0
170910	170900	17	0	0	2016-03-26	4	0
40910	40900	4	0	0	2016-03-26	4	1
171010	171000	17	0	1	2016-03-26	4	0
151010	151000	15	0	0	2016-03-26	3	0
41010	41000	4	0	1	2016-03-26	7	1
171110	171100	17	0	0	2016-03-26	3	0
151110	151100	15	0	0	2016-03-26	3	0
151210	151200	15	0	0	2016-03-26	2	0
140110	140100	14	0	1	2016-03-27	3	0
140210	140200	14	0	0	2016-03-27	3	0
10110	10100	1	0	0	2016-03-27	4	1
140310	140300	14	0	0	2016-03-27	3	0
10210	10200	1	0	0	2016-03-27	2	1
140410	140400	14	0	0	2016-03-27	3	0
10310	10300	1	0	0	2016-03-27	7	1
10410	10400	1	0	0	2016-03-27	4	1
130410	130400	13	0	0	2016-03-27	5	0
120110	120100	12	0	0	2016-03-27	5	1
120210	120200	12	0	0	2016-03-27	3	1
120310	120300	12	0	0	2016-03-27	2	1
130110	130100	13	0	0	2016-03-27	5	0
130210	130200	13	0	0	2016-03-27	3	0
130310	130300	13	0	0	2016-03-27	2	0
120410	120400	12	0	0	2016-03-27	2	1
140510	140500	14	0	0	2016-03-28	6	0
140610	140600	14	0	0	2016-03-28	6	0
10510	10500	1	0	0	2016-03-28	3	1
140710	140700	14	0	0	2016-03-28	4	0
10610	10600	1	0	0	2016-03-28	4	1
140810	140800	14	0	0	2016-03-28	1	0
10710	10700	1	0	0	2016-03-28	3	1
10810	10800	1	0	0	2016-03-28	5	1
120510	120500	12	0	0	2016-03-28	4	1
120610	120600	12	0	0	2016-03-28	3	1
120710	120700	12	0	0	2016-03-28	4	1
120810	120800	12	0	0	2016-03-28	2	1
130510	130500	13	1	0	2016-03-28	2	0
130610	130600	13	0	0	2016-03-28	3	0
130710	130700	13	0	0	2016-03-28	2	0
130810	130800	13	0	0	2016-03-28	1	0
10910	10900	1	0	0	2016-03-29	6	1
11010	11000	1	0	0	2016-03-29	6	1
11110	11100	1	0	0	2016-03-29	3	1
11120	11100	1	0	0	2016-03-29	3	1
11210	11200	1	0	0	2016-03-29	3	1
130910	130900	13	0	0	2016-03-29	3	0
131010	131000	13	0	0	2016-03-29	4	0
131110	131100	13	0	0	2016-03-29	3	0
131210	131200	13	0	0	2016-03-29	3	0
140910	140900	14	0	0	2016-03-29	3	0
141010	141000	14	0	0	2016-03-29	2	0
141110	141100	14	0	0	2016-03-29	2	0
141210	141200	14	0	0	2016-03-29	2	0
120910	120900	12	0	0	2016-03-29	3	1
121010	121000	12	0	0	2016-03-29	4	1
121110	121100	12	0	0	2016-03-29	2	1
121210	121200	12	0	0	2016-03-29	2	1

## Sheet: Endline
wuid	hhid	cluster	wew02	wew04	wsurvdate	wdds	arm
110110	110100	11	0	0	2016-09-01	4	0
110310	110300	11	0	1	2016-09-01	2	0
110510	110500	11	0	0	2016-09-01	4	0
110610	110600	11	0	0	2016-09-01	5	0
110710	110700	11	0	0	2016-09-01	4	0
80210	80200	8	0	0	2016-09-01	3	0
80310	80300	8	0	0	2016-09-01	3	0
80410	80400	8	0	0	2016-09-01	2	0
80510	80500	8	0	0	2016-09-01	0	0
20210	20200	2	0	0	2016-09-01	6	1
80110	80100	8	0	0	2016-09-01	2	0
20410	20400	2	0	0	2016-09-01	4	1
20110	20100	2	0	1	2016-09-01	7	1
20310	20300	2	0	0	2016-09-01	7	1
20510	20500	2	0	0	2016-09-01	8	1
90110	90100	9	0	0	2016-09-01	6	1
90310	90300	9	0	0	2016-09-01	7	1
90410	90400	9	0	0	2016-09-01	5	1
90510	90500	9	0	0	2016-09-01	6	1
90520	90500	9	1	0	2016-09-01	6	1
90710	90700	9	0	0	2016-09-01	5	1
160910	160900	16	1	1	2016-09-01	6	0
160510	160500	16	0	1	2016-09-01	2	0
161210	161200	16	0	1	2016-09-01	3	0
160310	160300	16	0	1	2016-09-01	3	0
160610	160600	16	0	1	2016-09-01	3	0
30810	30800	3	0	0	2016-09-01	3	1
31110	31100	3	0	0	2016-09-01	5	1
30210	30200	3	0	0	2016-09-01	4	1
30310	30300	3	0	0	2016-09-01	5	1
31210	31200	3	0	0	2016-09-01	4	1
21210	21200	2	0	0	2016-09-02	6	1
30410	30400	3	0	0	2016-09-02	5	1
30610	30600	3	0	0	2016-09-02	6	1
30510	30500	3	0	0	2016-09-02	4	1
30110	30100	3	0	0	2016-09-02	4	1
90810	90800	9	0	0	2016-09-02	7	1
30910	30900	3	0	0	2016-09-02	6	1
91010	91000	9	0	0	2016-09-02	5	1
91020	91000	9	0	0	2016-09-02	5	1
81010	81000	8	0	0	2016-09-02	3	0
91210	91200	9	0	0	2016-09-02	6	1
81020	81000	8	0	0	2016-09-02	3	0
130710	130700	13	0	0	2016-09-02	3	0
130510	130500	13	0	0	2016-09-02	4	0
110910	110900	11	0	0	2016-09-02	3	0
110210	110200	11	0	0	2016-09-02	2	0
160810	160800	16	0	1	2016-09-02	4	0
110810	110800	11	0	1	2016-09-02	3	0
80610	80600	8	0	0	2016-09-02	4	0
160710	160700	16	0	1	2016-09-02	3	0
80710	80700	8	0	0	2016-09-02	2	0
111010	111000	11	0	1	2016-09-02	2	0
161010	161000	16	0	1	2016-09-02	4	0
80810	80800	8	0	0	2016-09-02	2	0
160410	160400	16	0	1	2016-09-02	4	0
51010	51000	5	0	0	2016-09-02	5	1
80910	80900	8	1	0	2016-09-02	4	0
40510	40500	4	1	1	2016-09-02	4	1
20810	20800	2	0	0	2016-09-02	8	1
20610	20600	2	1	1	2016-09-02	8	1
21010	21000	2	0	0	2016-09-02	6	1
21110	21100	2	0	1	2016-09-02	7	1
130810	130800	13	0	0	2016-09-03	2	0
180110	180100	18	1	0	2016-09-03	3	0
130910	130900	13	0	0	2016-09-03	4	0
180310	180300	18	0	0	2016-09-03	5	0
131010	131000	13	0	0	2016-09-03	5	0
130120	130100	13	0	0	2016-09-03	2	0
180210	180200	18	0	0	2016-09-03	4	0
131110	131100	13	0	0	2016-09-03	5	0
180410	180400	18	0	0	2016-09-03	4	0
180610	180600	18	0	0	2016-09-03	3	0
81210	81200	8	0	0	2016-09-03	2	0
30710	30700	3	0	0	2016-09-03	4	1
200210	200200	20	0	0	2016-09-03	5	0
111110	111100	11	0	0	2016-09-03	2	0
200110	200100	20	0	0	2016-09-03	3	0
50610	50600	5	0	1	2016-09-03	5	1
200310	200300	20	0	0	2016-09-03	4	0
50710	50700	5	0	1	2016-09-03	6	1
50210	50200	5	0	1	2016-09-03	6	1
200410	200400	20	0	0	2016-09-03	3	0
10110	10100	1	0	0	2016-09-03	5	1
40110	40100	4	0	1	2016-09-03	7	1
40310	40300	4	0	1	2016-09-03	7	1
40610	40600	4	0	1	2016-09-03	5	1
40210	40200	4	0	1	2016-09-03	6	1
40710	40700	4	0	1	2016-09-03	6	1
10210	10200	1	0	0	2016-09-03	3	1
10310	10300	1	0	0	2016-09-03	4	1
10410	10400	1	0	0	2016-09-03	6	1
180510	180500	18	0	0	2016-09-04	2	0
180710	180700	18	0	0	2016-09-04	1	0
181010	181000	18	0	0	2016-09-04	2	0
181110	181100	18	0	0	2016-09-04	3	0
180810	180800	18	0	0	2016-09-04	1	0
130210	130200	13	0	0	2016-09-04	2	0
130610	130600	13	0	0	2016-09-04	5	0
120510	120500	12	0	0	2016-09-04	6	1
10510	10500	1	0	0	2016-09-04	4	1
10610	10600	1	0	0	2016-09-04	3	1
120210	120200	12	0	0	2016-09-04	6	1
10910	10900	1	0	0	2016-09-04	6	1
121110	121100	12	0	0	2016-09-04	7	1
11010	11000	1	0	0	2016-09-04	8	1
201110	201100	20	0	0	2016-09-04	4	0
81110	81100	8	0	0	2016-09-04	4	0
50310	50300	5	0	0	2016-09-04	7	1
201010	201000	20	0	0	2016-09-04	6	0
50410	50400	5	0	0	2016-09-04	4	1
50810	50800	5	0	0	2016-09-04	5	1
200910	200900	20	0	0	2016-09-04	5	0
51210	51200	5	0	0	2016-09-04	4	1
201210	201200	20	0	0	2016-09-04	4	0
110410	110400	11	0	0	2016-09-04	5	0
200810	200800	20	0	0	2016-09-04	4	0
40410	40400	4	0	1	2016-09-04	6	1
41010	41000	4	0	1	2016-09-04	7	1
40810	40800	4	0	1	2016-09-04	7	1
41210	41200	4	0	1	2016-09-04	6	1
160110	160100	16	0	1	2016-09-04	3	0
100310	100300	10	0	0	2016-09-05	4	1
100410	100400	10	0	0	2016-09-05	7	1
50510	50500	5	0	0	2016-09-05	5	1
120110	120100	12	0	0	2016-09-05	6	1
181210	181200	18	0	0	2016-09-05	3	0
180910	180900	18	0	1	2016-09-05	4	0
120610	120600	12	0	1	2016-09-05	5	1
180920	180900	18	0	0	2016-09-05	4	0
120310	120300	12	0	0	2016-09-05	6	1
100110	100100	10	0	0	2016-09-05	4	1
121010	121000	12	1	0	2016-09-05	5	1
120910	120900	12	0	0	2016-09-05	6	1
11210	11200	1	0	0	2016-09-05	6	1
50910	50900	5	0	0	2016-09-05	6	1
111210	111200	11	0	0	2016-09-05	5	0
60210	60200	6	0	0	2016-09-05	6	1
150110	150100	15	0	0	2016-09-05	6	0
60410	60400	6	0	0	2016-09-05	9	1
150310	150300	15	0	0	2016-09-05	7	0
140110	140100	14	0	0	2016-09-05	3	0
140210	140200	14	0	0	2016-09-05	2	0
60310	60300	6	0	0	2016-09-05	4	1
170110	170100	17	0	1	2016-09-04	5	0
140310	140300	14	0	0	2016-09-05	3	0
140410	140400	14	0	0	2016-09-05	5	0
170310	170300	17	0	1	2016-09-04	7	0
200610	200600	20	0	0	2016-09-05	3	0
170910	170900	17	0	1	2016-09-04	5	0
11110	11100	1	0	0	2016-09-05	4	1
170410	170400	17	0	1	2016-09-04	4	0
140510	140500	14	0	0	2016-09-06	3	0
130410	130400	13	0	0	2016-09-06	3	0
130420	130400	13	1	0	2016-09-06	2	0
170210	170200	17	0	1	2016-09-06	4	0
140810	140800	14	0	0	2016-09-06	4	0
160210	160200	16	0	0	2016-09-06	5	0
120710	120700	12	0	0	2016-09-06	6	1
140610	140600	14	0	0	2016-09-06	4	0
140710	140700	14	0	0	2016-09-06	3	0
121210	121200	12	0	0	2016-09-06	6	1
140910	140900	14	0	0	2016-09-06	2	0
131210	131200	13	0	0	2016-09-06	5	0
100510	100500	10	0	0	2016-09-06	6	1
120810	120800	12	0	0	2016-09-06	6	1
100610	100600	10	0	0	2016-09-06	6	1
100710	100700	10	0	0	2016-09-06	7	1
100810	100800	10	1	0	2016-09-06	6	1
150610	150600	15	0	0	2016-09-06	3	0
171110	171100	17	0	1	2016-09-06	5	0
100910	100900	10	1	0	2016-09-06	7	1
151210	151200	15	0	0	2016-09-06	4	0
171210	171200	17	0	1	2016-09-06	5	0
150210	150200	15	0	1	2016-09-06	3	0
170510	170500	17	0	0	2016-09-06	6	0
150810	150800	15	0	0	2016-09-06	2	0
60110	60100	6	0	0	2016-09-06	5	1
150910	150900	15	0	1	2016-09-06	5	0
60510	60500	6	0	0	2016-09-06	3	1
60610	60600	6	0	0	2016-09-06	5	1
61210	61200	6	0	1	2016-09-06	6	1
60710	60700	6	0	0	2016-09-06	6	1
190210	190200	19	0	0	2016-09-07	3	0
191110	191100	19	0	1	2016-09-07	3	0
191010	191000	19	0	1	2016-09-07	4	0
70310	70300	7	0	0	2016-09-07	4	1
71210	71200	7	0	0	2016-09-07	4	1
171010	171000	17	0	1	2016-09-07	5	0
170710	170700	17	0	1	2016-09-07	3	0
101010	101000	10	0	0	2016-09-07	4	1
141010	141000	14	0	0	2016-09-07	3	0
101110	101100	10	0	0	2016-09-07	5	1
141110	141100	14	0	0	2016-09-07	3	0
101210	101200	10	0	0	2016-09-07	7	1
150410	150400	15	0	0	2016-09-07	4	0
150510	150500	15	0	0	2016-09-07	4	0
190810	190800	19	0	0	2016-09-07	6	0
150710	150700	15	0	0	2016-09-07	3	0
190910	190900	19	0	0	2016-09-07	3	0
61010	61000	6	0	0	2016-09-07	4	1
151110	151100	15	0	0	2016-09-07	4	0
60910	60900	6	0	0	2016-09-07	5	1
151010	151000	15	0	0	2016-09-07	3	0
61110	61100	6	0	0	2016-09-07	3	1
70810	70800	7	0	0	2016-09-07	4	1
70210	70200	7	0	0	2016-09-07	3	1
190110	190100	19	0	0	2016-09-07	6	0
190310	190300	19	1	1	2016-09-07	5	0
190710	190700	19	0	0	2016-09-07	5	0
190610	190600	19	0	0	2016-09-07	4	0
70510	70500	7	0	0	2016-09-08	7	1
191210	191200	19	0	0	2016-09-08	3	0
70410	70400	7	0	0	2016-09-08	3	1
70910	70900	7	0	0	2016-09-08	3	1
71110	71100	7	0	0	2016-09-08	5	1
70610	70600	7	0	0	2016-09-08	7	1
40910	40900	4	0	1	2016-09-08	6	1
170810	170800	17			2016-09-08		0
70110	70100	7	0	0	2016-09-08	2	1
70710	70700	7	0	1	2016-09-08	3	1
190410	190400	19	0	0	2016-09-08	4	0
190510	190500	19	0	0	2016-09-08	4	0
130310	130300	13			2016-09-08		0
130320	130300	13	0	0	2016-09-08	5	0
31010	31000	3	0	0	2016-09-11	4	1
20710	20700	2			2016-09-11		1
20910	20900	2	0	0	2016-09-11	7	1
91110	91100	9			2016-09-25		1
100210	100200	10	0	0	2016-09-25	7	1
91120	91100	9	0	0	2016-09-25	6	1
170610	170600	17	0	0	2016-09-25	5	0
10810	10800	1	0	1	2016-09-25	6	1
141210	141200	14			2016-09-25		0
200510	200500	20	0	0	2016-09-25	4	0

## Sheet: Dictionary
Variable Name	Variable Label	Answer Label	Answer Code	Variable Type
wuid	Woman's unique ID number (Cluster*10,000 + hid04*100 + wid05*10)	Open ended		long
hhid	Household ID (Cluster*10,000 + hid04*100)	Open ended		long
cluster	Cluster	Open ended		Numeric
wew02	EDU/WORK - Can woman read?			Numeric
		no	0
		yes	1
		refused/don't know	3
wew04	EDU/WORK - Done any paid work in the last year?			Numeric
		no	0
		yes	1
		refused/don't know	3
wsurvdate	Survey date (W&C)	Open ended		Integer
wdds	Women's Dietary Diversity Score	Open ended		Numeric
arm	Intervention arm			Numeric
		control	0
		intervention	1
